# Supplementary material for: Associations between host gene expression, the mucosal microbiome, and clinical outcome in the pelvic pouch of patients with inflammatory bowel disease
Source: Genome Biol. 2015 Apr 8;16(1):67. doi: 10.1186/s13059-015-0637-x (PMC4414286; doi:10.1186/s13059-015-0637-x)
Supplement: Additional file 3 — Supplementary data tables. A: The top 25 loadings for each clade principal component (cPC). B: The top 25 loadings for each gene (host transcript) principal component (gPC). C: The list of 75 gene medoids, each of which represents a cluster of genes with a similar expression profile. D: List of P values of differential expression in pouch for all metadata for all clades. E: List of P values of differential expression in pre-pouch ileum for all metadata for all clades. F: List of P values of differential expression in pouch for all metadata for all genes. G: List of P values of differential expression in pre-pouch ileum for all metadata for all genes. H: List of P values of differential expression in all samples for all metadata for all genes, calculated using random intercept of individual. I: List of P values of differential expression in all samples for all metadata for all clades, calculated using random intercept of individual. [file 13059_2015_637_MOESM3_ESM.xlsx]

## Sheet: A.top25_cPC_Loadings
	PC1	PC2	PC3	PC4	PC5	PC6	PC7	PC8	PC9
k__Bacteria|p__Bacteroidetes	-0.175687	0.0497474	0.108049	0.034925	-0.0487006	0.040149	0.0922149	-0.00131878	-0.06991
k__Bacteria|p__Bacteroidetes|c__Bacteroidia|o__Bacteroidales	-0.182055	0.0291649	0.0876338	0.0608939	-0.0319153	0.0407445	0.0978815	-0.0150871	-0.0889387
k__Bacteria|p__Bacteroidetes|c__Bacteroidia|o__Bacteroidales|f__Bacteroidaceae|g__Bacteroides	-0.17133	0.00184328	0.0967158	0.0723992	-0.0504794	0.0288137	0.089203	-0.0427742	-0.078826
k__Bacteria|p__Bacteroidetes|c__Bacteroidia|o__Bacteroidales|f__Bacteroidaceae|g__Bacteroides|1520	-0.122706	-0.0145801	0.0468173	0.0783574	-0.0807988	0.0198158	0.0693873	-0.0233173	-0.064765
k__Bacteria|p__Bacteroidetes|c__Bacteroidia|o__Bacteroidales|f__Bacteroidaceae|g__Bacteroides|5250	-0.128938	0.0126024	0.0686282	0.0348342	0.0023493	0.0329405	0.0978721	-0.0129665	-0.0894622
k__Bacteria|p__Bacteroidetes|c__Bacteroidia|o__Bacteroidales|f__Porphyromonadaceae|g__Parabacteroides	-0.123334	0.0608473	0.0820745	-0.00510258	0.0367715	-0.0508172	0.0606364	-0.0452279	-0.071073
k__Bacteria|p__Bacteroidetes|c__Bacteroidia|o__Bacteroidales|f__Rikenellaceae	-0.132162	0.086915	0.0541593	-0.0459627	0.128321	-0.0350756	0.00372259	-0.104477	0.0062321
k__Bacteria|p__Bacteroidetes|c__Bacteroidia|o__Bacteroidales|f__Rikenellaceae|g__Alistipes	-0.132103	0.0866406	0.0533873	-0.0444428	0.126951	-0.0320363	0.00630593	-0.104653	0.00862261
k__Bacteria|p__Firmicutes|c__Bacilli	0.133023	0.153435	-0.154347	-0.0287657	-0.0980036	-0.0274904	0.0112364	-0.0938027	-0.0993519
k__Bacteria|p__Firmicutes|c__Clostridia|o__Clostridiales|f__Lachnospiraceae	-0.149947	-0.12529	-0.0323678	0.0101325	-0.113671	-0.00972834	-0.0691195	-0.0443012	0.0865084
k__Bacteria|p__Firmicutes|c__Clostridia|o__Clostridiales|f__Lachnospiraceae|g__Blautia	-0.165039	0.00425044	-0.0794998	0.0461947	-0.0451974	0.0181874	-0.00248287	0.00676282	0.132946
k__Bacteria|p__Firmicutes|c__Clostridia|o__Clostridiales|f__Lachnospiraceae|g__Blautia|4435	-0.136643	0.00912353	-0.111229	0.0594641	-0.0240238	0.0309755	0.0370527	0.0505727	0.130557
k__Bacteria|p__Firmicutes|c__Clostridia|o__Clostridiales|f__Lachnospiraceae|g__Clostridium	-0.173102	0.00253818	0.0483477	6.7462e-05	-0.0441497	-0.0105597	-0.00521392	0.0155891	0.0299406
k__Bacteria|p__Firmicutes|c__Clostridia|o__Clostridiales|f__Lachnospiraceae|g__Coprococcus	-0.144846	0.0416864	-0.0848985	0.0171508	0.025181	-0.0382167	-0.013465	0.113288	0.133312
k__Bacteria|p__Firmicutes|c__Clostridia|o__Clostridiales|f__Lachnospiraceae|g__Ruminococcus	-0.149197	-0.01347	0.0507807	0.000265777	-0.0664852	-0.0852234	-0.0264513	-0.0108563	-0.0233974
k__Bacteria|p__Firmicutes|c__Clostridia|o__Clostridiales|f__Ruminococcaceae	-0.184158	0.0560399	-0.02643	-0.0219595	0.101038	-0.071551	0.0204257	-0.00639138	0.0882473
k__Bacteria|p__Firmicutes|c__Clostridia|o__Clostridiales|f__Ruminococcaceae|g__	-0.162609	0.0632521	0.0192344	-0.0213418	0.0863186	-0.0607537	0.0169216	-0.0825042	0.0299266
k__Bacteria|p__Firmicutes|c__Clostridia|o__Clostridiales|f__Ruminococcaceae|g__Faecalibacterium	-0.163922	0.0512822	-0.0459896	-0.0237958	0.103621	-0.0737064	0.0370061	0.0453101	0.087253
k__Bacteria|p__Firmicutes|c__Clostridia|o__Clostridiales|f__Ruminococcaceae|g__Faecalibacterium|1936	-0.139609	0.0343145	-0.0558671	-0.0253075	0.0948929	-0.0661592	0.0010764	0.0580833	0.0742588
k__Bacteria|p__Firmicutes|c__Clostridia|o__Clostridiales|f__Ruminococcaceae|g__Faecalibacterium|4144	-0.134725	0.0540853	-0.0379975	-0.0174843	0.095548	-0.0815333	0.0263158	0.0611767	0.0947431
k__Bacteria|p__Proteobacteria	0.141152	0.021784	0.161026	0.169131	0.119018	-0.056062	0.00683664	0.140352	0.0198992
k__Bacteria|p__Proteobacteria|c__Gammaproteobacteria	0.151938	-0.00587879	0.134062	0.188606	0.112227	-0.0644691	-0.00403033	0.107491	0.034297
k__Bacteria|p__Proteobacteria|c__Gammaproteobacteria|o__Enterobacteriales|f__Enterobacteriaceae	0.136501	-0.0214828	0.147123	0.217569	0.114542	-0.0631338	-0.0114689	0.0855896	0.0572867
k__Bacteria|p__Proteobacteria|c__Gammaproteobacteria|o__Enterobacteriales|f__Enterobacteriaceae|g__Escherichia	0.127802	-0.0171648	0.145877	0.221008	0.106568	-0.066879	-0.0280468	0.0731704	0.0589061
k__Bacteria|p__Proteobacteria|c__Gammaproteobacteria|o__Enterobacteriales|f__Enterobacteriaceae|g__Escherichia|4834	0.123476	-0.0135545	0.153565	0.200418	0.0915082	-0.0599237	-0.0445365	0.0677384	0.0571449
k__Bacteria|p__Actinobacteria|c__Actinobacteria	0.0227472	0.201651	-0.190153	0.0211645	-0.0823767	-0.0148692	-0.0338626	0.0513402	-0.00750995
k__Bacteria|p__Actinobacteria|c__Actinobacteria|o__Actinomycetales	0.087449	0.132768	0.0049217	-0.113375	-0.127905	-0.0425474	-0.0336396	-0.00123941	-0.0261503
k__Bacteria|p__Actinobacteria|c__Actinobacteria|o__Bifidobacteriales	-0.0121892	0.141112	-0.234497	0.102694	-0.0208042	0.0138335	-0.0201493	0.0679028	0.0153363
k__Bacteria|p__Actinobacteria|c__Actinobacteria|o__Bifidobacteriales|f__Bifidobacteriaceae	-0.0118302	0.140549	-0.235412	0.103255	-0.0201739	0.0143267	-0.0209875	0.0693343	0.013701
k__Bacteria|p__Actinobacteria|c__Actinobacteria|o__Bifidobacteriales|f__Bifidobacteriaceae|g__Bifidobacterium	-0.0209051	0.127301	-0.236458	0.11313	-0.0106228	0.0146948	-0.0217424	0.0782779	0.0105126
k__Bacteria|p__Firmicutes|c__Bacilli|o__Lactobacillales	0.12264	0.168312	-0.155461	0.00619395	-0.113465	-0.0321859	-0.0107673	-0.113821	-0.075981
k__Bacteria|p__Firmicutes|c__Bacilli|o__Lactobacillales|f__Streptococcaceae	0.0942036	0.12768	-0.167048	0.00423207	-0.113296	-0.0175042	-0.011318	-0.0209882	-0.136307
k__Bacteria|p__Firmicutes|c__Bacilli|o__Lactobacillales|f__Streptococcaceae|g__Streptococcus	0.0940168	0.127514	-0.166313	0.003685	-0.113685	-0.0172986	-0.0111775	-0.021933	-0.136423
k__Bacteria|p__Firmicutes|c__Clostridia	-0.107396	-0.217375	-0.0931869	-0.146186	0.0448275	-0.015096	-0.0079944	-0.0197212	0.107201
k__Bacteria|p__Firmicutes|c__Clostridia|o__Clostridiales	-0.107369	-0.217413	-0.0931898	-0.146174	0.0447453	-0.0150595	-0.00795294	-0.0196936	0.107209
k__Bacteria|p__Firmicutes|c__Clostridia|o__Clostridiales|f__Clostridiaceae	0.101404	-0.199912	-0.0663516	-0.146343	0.105126	0.0128471	0.0480294	0.0282784	-0.0082519
k__Bacteria|p__Firmicutes|c__Clostridia|o__Clostridiales|f__Clostridiaceae|10	0.0694947	-0.14737	-0.0327057	-0.0428307	0.0333523	-0.0172741	-0.0309313	-0.0302382	0.0361831
k__Bacteria|p__Firmicutes|c__Clostridia|o__Clostridiales|f__Clostridiaceae|4513	0.0629381	-0.137731	-0.0757358	-0.168707	0.126506	0.0272123	0.104856	0.0478358	-0.0369671
k__Bacteria|p__Firmicutes|c__Clostridia|o__Clostridiales|f__Clostridiaceae|5376	0.0676893	-0.163533	-0.0830619	-0.159565	0.122955	0.0209701	0.088928	0.0406116	-0.0346053
k__Bacteria|p__Firmicutes|c__Clostridia|o__Clostridiales|f__Clostridiaceae|6650	0.0739896	-0.126882	-0.0318398	-0.0694844	0.0660532	-0.00112407	-0.00243169	0.0138255	0.0167109
k__Bacteria|p__Firmicutes|c__Clostridia|o__Clostridiales|f__Clostridiaceae|g__Clostridium	0.0668211	-0.15384	-0.0428334	-0.0934499	0.0607661	0.0166032	0.0344252	0.0239025	-0.0143934
k__Bacteria|p__Firmicutes|c__Clostridia|o__Clostridiales|f__Lachnospiraceae|2572	-0.000640031	-0.132429	-0.00915018	0.0474042	-0.109103	0.0459225	-0.0367409	-0.00648144	-0.0193911
k__Bacteria|p__Firmicutes|c__Clostridia|o__Clostridiales|f__Lachnospiraceae|5609	-0.0147946	-0.174929	-0.00645363	0.0675167	-0.161626	0.0264376	-0.0703365	-0.0562443	-0.0436454
k__Bacteria|p__Tenericutes	-0.101631	-0.129144	0.0271777	0.0279198	-0.205552	-0.0354051	-0.219679	0.0376023	-0.0901775
k__Bacteria|p__Tenericutes|c__Erysipelotrichi|o__Erysipelotrichales	-0.1001	-0.131215	0.0270158	0.0291878	-0.211479	-0.0301756	-0.216395	0.0379806	-0.0903468
k__Bacteria|p__Tenericutes|c__Erysipelotrichi|o__Erysipelotrichales|f__Erysipelotrichaceae	-0.100064	-0.131238	0.0270255	0.0292281	-0.211586	-0.030045	-0.216273	0.0379678	-0.0902965
k__Bacteria|p__Tenericutes|c__Erysipelotrichi|o__Erysipelotrichales|f__Erysipelotrichaceae|g__Clostridium	-0.073939	-0.152575	0.00953828	0.0388132	-0.190619	-0.00997819	-0.190716	0.0712631	-0.0358847
k__Bacteria|p__Tenericutes|c__Erysipelotrichi|o__Erysipelotrichales|f__Erysipelotrichaceae|g__Clostridium|11	0.00409979	-0.166855	0.0247592	0.060434	-0.166668	0.0344046	-0.185945	-0.0689374	-0.0591107
k__Bacteria|p__Actinobacteria|c__Actinobacteria|o__Bifidobacteriales|f__Bifidobacteriaceae|g__Bifidobacterium|3685	-0.0409791	0.093325	-0.213836	0.103187	-0.00549445	0.0360155	-0.00761909	0.0843193	0.0532103
k__Bacteria|p__Bacteroidetes|c__Flavobacteria	0.0536934	0.122514	0.130024	-0.200363	-0.128	-0.0272138	-0.093105	0.130031	0.161311
k__Bacteria|p__Bacteroidetes|c__Flavobacteria|o__Flavobacteriales	0.0535049	0.122207	0.130092	-0.200164	-0.127908	-0.0269655	-0.0929928	0.130745	0.161287
k__Bacteria|p__Bacteroidetes|c__Flavobacteria|o__Flavobacteriales|f__Flavobacteriaceae	0.0534818	0.121837	0.130785	-0.199837	-0.128195	-0.0267229	-0.0928445	0.131015	0.161325
k__Bacteria|p__Firmicutes	-0.0219472	-0.115082	-0.237342	-0.189139	-0.0272464	-0.0474659	0.00143865	-0.135694	0.0615739
k__Bacteria|p__Firmicutes|c__Bacilli|o__Lactobacillales|f__Streptococcaceae|g__Streptococcus|6697	0.0536713	0.0541154	-0.15115	0.0778414	-0.0321566	-0.0155028	0.0130065	-0.0185896	-0.0942396
k__Bacteria|p__Firmicutes|c__Bacilli|o__Lactobacillales|f__Streptococcaceae|g__Streptococcus|9	0.0546178	0.093396	-0.167615	0.00385054	-0.0828473	0.00417767	-0.0436758	0.045379	-0.151612
k__Bacteria|p__Proteobacteria|c__Betaproteobacteria	-0.0490916	0.124172	0.136774	-0.138083	-0.0654554	0.0687368	0.0650977	0.21245	-0.0896425
k__Bacteria|p__Proteobacteria|c__Betaproteobacteria|o__Burkholderiales	-0.0510976	0.117043	0.130317	-0.134432	-0.0618568	0.0753077	0.0583318	0.222681	-0.0957525
k__Bacteria|p__Proteobacteria|c__Gammaproteobacteria|o__Enterobacteriales|f__Enterobacteriaceae|g__Escherichia|5354	0.113825	-0.047617	0.107701	0.255956	0.118029	-0.0595009	-0.0155061	0.0545932	0.026143
Unclassified|4945	0.0611139	0.0874841	0.0864219	-0.160238	-0.0704661	-0.0440205	-0.0643365	0.063026	0.126509
Unclassified|6362	0.0935897	0.0935991	0.0940747	-0.163721	-0.0928963	-0.0333945	-0.0474667	0.0786799	0.131927
Unclassified|856	0.0949996	0.118087	0.0992506	-0.193268	-0.0936443	-0.0295034	-0.045236	0.0626212	0.140807
k__Bacteria|p__Firmicutes|c__Bacilli|o__Turicibacterales|f__Turicibacteraceae	0.0472984	-0.0722586	-0.0534148	-0.131441	0.0844619	0.0291537	0.0963216	0.0825794	-0.139898
k__Bacteria|p__Firmicutes|c__Bacilli|o__Turicibacterales|f__Turicibacteraceae|g__Turicibacter	0.045868	-0.0784083	-0.0532108	-0.130182	0.0809396	0.0365046	0.104717	0.0754738	-0.144029
k__Bacteria|p__Firmicutes|c__Clostridia|o__Clostridiales|f__Peptostreptococcaceae	0.0405339	-0.0906127	-0.0177061	-0.165539	0.060611	0.0180023	0.0726691	0.0383703	-0.128509
k__Bacteria|p__Firmicutes|c__Clostridia|o__Clostridiales|f__Peptostreptococcaceae|g__Tepidibacter	0.0358145	-0.0966459	-0.0251357	-0.152594	0.0698764	0.0175234	0.0771655	0.0350079	-0.129948
k__Archaea	-0.0332402	0.0617952	0.000912961	-0.0779504	0.181864	-0.240195	-0.246842	-0.025165	-0.172411
k__Archaea|p__Euryarchaeota	-0.039182	0.0572894	0.00343943	-0.0766247	0.177022	-0.27166	-0.238619	-0.00678062	-0.177164
k__Archaea|p__Euryarchaeota|c__Methanobacteria|o__Methanobacteriales|f__Methanobacteriaceae	-0.0385004	0.0576737	0.00387677	-0.0764396	0.17916	-0.270284	-0.238473	-0.00566896	-0.181718
k__Archaea|p__Euryarchaeota|c__Methanobacteria|o__Methanobacteriales|f__Methanobacteriaceae|g__Methanobrevibacter|309	-0.0396554	0.049698	0.00161573	-0.0726125	0.176598	-0.264585	-0.230162	-0.00827223	-0.182019
k__Bacteria|p__Firmicutes|c__Clostridia|o__Clostridiales|f__Lachnospiraceae|g__Ruminococcus|31	-0.0082717	-0.0819288	0.00348553	0.0246093	-0.121121	-0.00963528	-0.0837722	-0.0714046	0.0290157
k__Bacteria|p__Verrucomicrobia	-0.0248906	0.080688	0.0335481	-0.0412837	0.157948	0.358299	-0.241149	-0.073678	0.00128915
k__Bacteria|p__Verrucomicrobia|c__Verrucomicrobiae|o__Verrucomicrobiales	-0.0254592	0.0793943	0.0316771	-0.040216	0.159907	0.358437	-0.241322	-0.0742656	0.000927586
k__Bacteria|p__Verrucomicrobia|c__Verrucomicrobiae|o__Verrucomicrobiales|f__Verrucomicrobiaceae	-0.0264672	0.0772466	0.030347	-0.0366536	0.160923	0.359211	-0.240923	-0.0739649	-0.00194758
k__Bacteria|p__Verrucomicrobia|c__Verrucomicrobiae|o__Verrucomicrobiales|f__Verrucomicrobiaceae|g__Akkermansia	-0.0357187	0.0606655	0.0163376	-0.014466	0.173873	0.356985	-0.234293	-0.087467	-0.021787
Unclassified|6905	-0.00749398	-0.0147767	-0.0385828	0.0542907	0.0149194	0.065259	-0.103323	0.0771006	-0.0344056
k__Bacteria|p__Bacteroidetes|c__Bacteroidia|o__Bacteroidales|f__Prevotellaceae	-0.0528284	0.0547854	-0.0518875	-0.00681718	0.0373157	0.0879293	0.0653546	0.134956	-0.0647985
k__Bacteria|p__Bacteroidetes|c__Bacteroidia|o__Bacteroidales|f__Prevotellaceae|g__Prevotella	-0.046362	0.0534234	-0.0559951	-0.0063831	0.0399156	0.0909529	0.0610715	0.142418	-0.0660299
k__Bacteria|p__Firmicutes|c__Clostridia|o__Clostridiales|f__Lachnospiraceae|488	-0.0730772	-0.0298018	0.0570972	0.0157999	-0.0896835	0.0755418	0.00550227	-0.0717916	-0.0673768
k__Bacteria|p__Firmicutes|c__Clostridia|o__Clostridiales|f__Lachnospiraceae|g__Ruminococcus|4359	-0.108348	0.0501511	0.0522493	-0.0343839	0.0511839	-0.100179	0.000357556	-0.111838	-0.0105892
k__Bacteria|p__Firmicutes|c__Clostridia|o__Clostridiales|f__Veillonellaceae	-0.0350101	0.10453	-0.068949	-0.0153756	0.0039167	0.0753146	-0.00165815	0.0535821	-0.0601053
k__Bacteria|p__Proteobacteria|c__Betaproteobacteria|o__Burkholderiales|f__Alcaligenaceae	-0.120892	0.0413216	0.055295	-0.0257878	0.0191218	0.0910363	0.0941032	0.181424	-0.179387
k__Bacteria|p__Proteobacteria|c__Betaproteobacteria|o__Burkholderiales|f__Alcaligenaceae|g__Sutterella	-0.0844672	0.0215669	0.0336915	-0.0200186	0.00449	0.0955338	0.0845941	0.197155	-0.190708
Unclassified|4380	0.0064352	0.00110223	0.0264731	-0.00416869	-0.0222345	-0.0183211	0.105972	-0.100586	-0.0709156
Unclassified|4580	0.0302119	-0.0694778	-0.0776927	0.0792958	0.0343431	0.0173353	-0.106588	0.141103	0.0169989
Unclassified|6749	0.0236777	-0.0630726	-0.0971785	0.050023	0.0342934	-0.0293015	-0.103789	0.148129	0.0221981
k__Bacteria|p__Tenericutes|c__Erysipelotrichi|o__Erysipelotrichales|f__Erysipelotrichaceae|g__	-0.0906229	-0.00987637	0.0532826	-0.0139877	-0.0919352	-0.0368456	-0.106993	-0.0597446	-0.0951834
Unclassified|236	-0.000327778	-0.0534848	-0.0756254	0.0642104	0.0231863	-0.0322811	-0.077996	0.138021	0.0342215
Unclassified|4755	0.0906717	-0.0378536	-0.0148477	-0.0473005	-0.0195686	0.028034	-0.062405	0.151013	0.0618108
Unclassified|5627	0.0398075	-0.0676241	-0.0772699	0.0632917	-0.00102731	-0.00521079	-0.0548234	0.159761	-0.00523571
k__Bacteria|p__Firmicutes|c__Bacilli|o__Lactobacillales|f__Enterococcaceae	0.0960304	0.108841	-0.0117865	-0.00412338	-0.047067	-0.04224	-0.00919383	-0.200992	0.0570595
k__Bacteria|p__Firmicutes|c__Bacilli|o__Lactobacillales|f__Enterococcaceae|g__Enterococcus	0.0973885	0.100148	-0.0146858	0.0185871	-0.0403745	-0.0375741	-0.00784741	-0.206628	0.0597369
k__Bacteria|p__Firmicutes|c__Bacilli|o__Lactobacillales|f__Enterococcaceae|g__Enterococcus|5606	0.0919279	0.0874098	-0.0178227	0.0410589	-0.0272702	-0.0341323	-0.00446148	-0.206532	0.0578066
k__Bacteria|p__Firmicutes|c__Clostridia|o__Clostridiales|f__Lachnospiraceae|g__Coprococcus|15	-0.106771	0.0192884	-0.087671	0.017169	-0.00567143	-0.00541836	-0.0323782	0.149257	0.119425
k__Bacteria|p__Firmicutes|c__Clostridia|o__Clostridiales|f__Lachnospiraceae|g__Ruminococcus|6059	-0.112987	0.0145006	-0.00114148	0.000403618	-0.000705484	-0.049929	0.0323851	0.111093	-0.0359597
k__Bacteria|p__Tenericutes|c__Erysipelotrichi|o__Erysipelotrichales|f__Erysipelotrichaceae|g__Clostridium|3963	-0.0982987	-0.0133044	-0.0371475	-0.013997	-0.0342243	-0.048397	-0.0371813	0.212317	0.0356733
k__Bacteria|p__Firmicutes|c__Clostridia|o__Clostridiales|f__Lachnospiraceae|g__Eubacterium	-0.102734	0.00260549	-0.106069	0.0052103	0.00867361	-0.00830356	0.0134283	0.0526398	0.159307
k__Bacteria|p__Firmicutes|c__Clostridia|o__Clostridiales|f__Lachnospiraceae|g__Roseburia	-0.0903831	0.00470682	-0.105849	0.0247562	0.0760103	-0.022846	0.0245249	-0.0108834	0.195316
k__Bacteria|p__Firmicutes|c__Clostridia|o__Clostridiales|f__Lachnospiraceae|g__Roseburia|5117	-0.106275	0.0322185	-0.106421	0.0142705	0.0876895	-0.0355527	0.0338952	-0.012868	0.160495
k__Bacteria|p__Fusobacteria|c__Fusobacteria|o__Fusobacteriales|f__Fusobacteriaceae	0.0183758	-0.0274924	0.0508434	0.00770263	-0.0456983	0.0639161	0.0525534	0.0576006	-0.148663
k__Bacteria|p__Fusobacteria|c__Fusobacteria|o__Fusobacteriales|f__Fusobacteriaceae|g__Fusobacterium	0.0136508	-0.0192681	0.0514376	0.0115286	-0.0561322	0.0507232	0.0587157	0.0799284	-0.15529
k__Bacteria|p__Proteobacteria|c__Gammaproteobacteria|o__Pasteurellales|f__Pasteurellaceae	0.0559865	0.0317238	-0.0793364	-0.0490103	0.0350377	-0.00470292	-0.00998914	0.085824	-0.134535
k__Bacteria|p__Proteobacteria|c__Gammaproteobacteria|o__Pasteurellales|f__Pasteurellaceae|4451	0.052384	0.0211297	-0.0943381	-0.0369622	0.0411662	-0.00474435	-0.00695874	0.0852753	-0.143711

## Sheet: B.top25_gPC_Loadings
	PC1 (17%)	PC2 (11%)	PC3 (5%)	PC4 (5%)	PC5 (4%)	PC6 (3%)	PC7 (2%)	PC8 (2%)	PC9 (1%)
CBFB	-0.0196695	0.000400354	0.00299618	-0.00332817	0.00163696	0.00574085	-0.000765466	-0.00369527	0.00534854
DAPP1	-0.0195063	0.000179166	0.00494393	0.000618793	0.00139953	0.00849251	-0.00244865	-0.0111326	-0.00370016
MAP4K4	-0.0194371	0.000884194	0.00541183	-0.00305904	0.00879505	-0.00519293	0.000917526	0.0014611	0.0117623
IFI16	-0.0193852	0.00432368	0.00749449	-0.00143299	0.00360123	0.00678863	-0.00536008	-0.00472043	-0.011203
SLFN11	-0.0193782	0.000656506	0.00144588	-0.00247442	0.00981475	0.00694211	0.00226384	0.00083717	-0.0128102
ADRBK2	-0.0193048	0.0020292	0.0062391	-0.00653395	0.000695911	0.0081589	-0.00418664	0.000614317	-0.000545572
CDK14	-0.0193019	0.000926452	0.00574872	-3.70924e-06	0.000385166	0.00191011	-0.00139791	-0.00354062	0.000209031
FAM49A	-0.0192964	0.00100998	0.00460657	-0.00387893	0.00529817	0.00983363	0.00294515	0.000701311	-0.00580841
TAF4B	-0.0192626	0.00110558	0.00204265	-0.00221657	-0.004323	0.00145156	-0.0109974	-0.00382576	0.000930079
TMEM154	-0.0191611	0.000984263	0.00438948	-4.20299e-05	0.00150042	0.00816673	-0.0048949	-0.00236632	9.82925e-05
OGFRL1	-0.0191396	0.00245104	0.00424576	0.0008583	0.0030071	0.000363464	0.00870902	0.0030995	0.00701237
CDC42SE1	-0.0189899	-0.000522053	0.002852	-0.0065489	0.00431034	0.0113771	-0.00206878	-0.0107609	-0.00216577
PLXNC1	-0.0189518	0.00104557	0.00637825	-0.00363618	0.00598334	0.00930979	0.00392697	-0.00450106	-0.00623437
LRRK2	-0.0189112	0.00395419	0.00825614	-0.00128941	0.00273704	0.00783822	0.00969327	-0.000894595	-0.00300693
DDHD1	-0.0189042	0.00666177	0.00595265	0.00227376	0.00414471	-0.00129727	-0.00421436	0.00360658	-0.0119233
DOCK2	-0.0188815	0.00218593	0.0099679	-0.00898807	0.00167997	0.0122179	-0.00870044	-0.00397264	-0.00449242
PLEK	-0.0188802	-0.00107868	0.0033177	-0.00164816	0.00548813	0.0163076	2.66509e-05	-0.00442402	-0.00611223
ADAM19	-0.0188295	-0.00387963	0.00925609	-0.00707015	0.000436012	0.00918861	-0.000581839	-0.00163237	-0.00041716
BTK	-0.0188184	0.000585982	0.00784089	-0.00395808	-0.0032165	0.00612165	-0.00696512	-0.00735892	0.000684203
MYCBP2	-0.0187868	0.00897596	0.0112566	-0.00159713	0.00477468	-0.00049397	-0.00402739	-0.00341014	0.00176274
ST6GAL1	-0.0187749	-0.00399694	0.0039602	-0.0112405	0.00407886	0.00159132	-0.00617426	-0.0103544	0.00403067
TCF4	-0.018769	0.00407107	0.00921858	-0.0075211	0.00610319	-0.00371311	0.00814312	0.00631333	-0.00257666
IGSF3	0.0188709	0.00408593	-0.000749753	-0.00808963	-0.000930399	-0.00146561	0.000786809	-0.00306441	0.00255428
NGEF	0.019333	0.00611022	0.00130089	-0.00882161	-0.00127296	7.4603e-05	-0.000277568	-0.00672284	-0.00503322
EPB41L4B	0.0194134	0.00714036	-0.00124001	-0.00365958	-0.000685077	0.00213593	0.00149976	0.00167844	0.00404604
NHLRC2	-0.000462759	0.0222099	0.00393088	0.00226303	0.00363589	-0.0127818	-0.0109765	0.0128184	0.0021078
HEATR5B	0.00270922	0.0222951	0.00764852	0.00209924	0.00227541	-0.0052005	-0.00120366	-0.00231627	0.0042847
R3HCC1L	-5.12327e-05	0.0223132	0.00281613	0.00804522	0.00237281	0.000808219	0.00359483	-0.00542616	0.00254313
USP47	-0.00452955	0.0223478	0.000872334	0.00655484	0.00505963	-0.00561814	0.00617944	0.0014686	0.00335688
NEMF	-0.00532985	0.0223957	0.00399838	0.00662885	0.00773999	-0.00180387	-0.00268042	-0.00335334	0.0091111
ZFC3H1	-0.00355289	0.0224082	0.00714236	0.00782316	0.00706116	-0.00501607	-0.00711651	0.00197623	-0.000343752
KIAA1109	0.00669718	0.0224499	0.0105131	0.00495223	0.00374979	-0.00473064	-0.00135248	-0.0023537	-0.00303912
GTF3C3	-0.00187713	0.02246	-0.00591833	0.00426221	0.00477547	0.000664752	0.000252432	0.00793886	0.0106762
USP34	-0.00476325	0.0225037	0.0114274	0.00597747	0.0063088	0.00199536	-0.00404519	0.00406857	0.0115736
LTN1	-0.00165057	0.0225095	0.000897523	0.0119511	0.00975446	-0.000747379	-0.00450893	0.00291332	0.00376327
ANKRD49	0.000571021	0.0225346	0.00658226	0.00426815	-0.00129746	0.000407587	-0.00304618	-0.00433449	0.012772
CLK4	-0.00359114	0.0225773	0.0124802	-0.00060775	-0.00336191	-0.00187546	0.00639359	-0.00362507	0.00285071
STXBP3	0.00404894	0.0225989	-0.000647911	0.00892658	0.00869619	0.00386559	0.00722991	-0.00300961	0.00291569
TMX3	0.00454287	0.0226689	0.00864127	0.000499057	0.00732563	0.00395893	-0.00189121	0.00226892	0.003285
STAG2	-0.00464082	0.0227084	0.00576802	0.00779792	0.00529947	-0.00060407	0.000458548	-0.00149097	0.00625163
FRS2	0.00178337	0.0227535	-0.000569608	0.00815672	0.00752935	-3.82403e-05	0.0022742	0.00426083	0.00157724
THOC2	-0.00258433	0.0227873	0.00181744	0.0104748	0.00672527	-0.00418741	-0.00655465	0.00932101	0.00422426
PRPF39	0.00585041	0.0227894	0.00733942	-0.000817646	-0.00125417	0.000272091	0.00512527	0.00291668	0.00760753
TRPM7	-0.000632607	0.0229666	0.00802904	0.00703349	-0.00172788	-0.00644459	0.0062358	0.00156039	0.00972729
CAPN7	0.00127436	0.023015	0.00466061	0.00335218	0.00130686	-3.17018e-05	0.00148367	-0.000297682	0.000755194
ESCO1	-0.00299791	0.0230678	0.00230563	0.00801794	0.00344417	0.00237251	-0.000210324	-0.00641255	0.00129392
ATAD2B	0.000141145	0.0233265	0.00656372	0.00526305	0.00157113	0.00359629	-0.0037529	0.00488042	0.00880164
PDS5B	-0.00579047	0.0234432	0.00310972	0.0053601	0.00291037	0.00201032	-0.00101447	0.00593233	0.000842553
BRWD1	0.000387071	0.0236231	0.00995284	0.00517837	0.0031076	-0.0054854	-0.0021566	-0.00649398	0.00529955
ORC4	0.00183935	0.023736	-0.000793629	0.00475262	-0.0045617	-0.00314365	0.00465013	-0.00148137	0.00986466
PLEK2	0.00133865	-0.00887918	-0.0289722	-0.00183432	0.00572408	0.00337533	-0.00191757	0.0126557	-0.00103814
CHCHD3	-0.000669378	0.00302101	-0.0289071	-0.00611496	-0.00160928	0.00802347	-0.00541664	0.0126993	0.00423379
PCTP	0.000179408	-0.00258183	-0.028563	0.00559896	0.000218603	-0.0102098	-0.00179586	-0.00282529	-0.00533491
ELOVL6	-0.00435187	-0.00206035	-0.0281648	0.0123088	0.0105669	-0.00710058	-0.00106365	0.00337087	0.00660652
RAB25	0.0058255	-0.00781436	-0.028104	0.000324504	-0.00619005	-0.00671195	0.00289874	-0.0176071	-0.0111005
NANS	-0.0093012	-0.00830226	-0.0281002	0.00550305	-0.0002504	-0.00599776	-0.00321142	-0.0116797	0.00475017
COA3	0.000115326	-0.00958883	-0.0276915	-0.00206336	-0.018428	-0.0059648	0.00127203	-0.00485004	-0.00990061
GNPNAT1	-0.00569048	7.32851e-05	-0.0276729	0.013828	0.00844333	-0.0101831	-0.00742849	0.00560546	0.00367448
COPG1	-0.00158782	-0.0106366	-0.02766	-0.00877354	0.0108972	0.0010615	-0.00588285	0.00196742	-0.000244488
CSTF2	-0.00468183	0.000508114	-0.0274626	-0.00136422	0.0134544	0.000550045	-0.014835	0.0012311	0.0112343
SLC39A7	-0.00366826	-0.00706779	-0.0274466	-0.00297079	0.00958083	-0.00144963	-0.00171527	0.00729719	0.00569647
MANSC1	0.00494366	-0.0058745	-0.027426	-0.00477133	0.00992758	-0.0132039	-0.00151001	-0.0069334	0.00429758
GALNT3	0.00363194	0.00511646	-0.0273528	0.0138049	0.00602569	-0.0141953	-0.00722076	0.00119353	-0.00830432
MPC1	0.00285594	-0.00378083	-0.0273076	0.0119286	-0.0113062	0.00669696	0.00701473	0.000153458	0.00136042
GSS	-0.00188146	-0.0100402	-0.0271335	-0.00980243	-0.00682902	-0.0114284	-0.0046535	-0.010585	0.000589869
ALG14	0.00205134	0.00147537	-0.0270894	0.0112901	-0.0140904	0.00686439	1.27528e-05	0.00295365	-0.00600047
MRPS35	-0.00334586	0.00561036	-0.0269761	0.00747712	-0.0158323	-0.00667652	0.00799251	0.00499991	0.00447797
AGR2	-0.00440756	-0.00598088	-0.0269531	0.013835	0.00148377	-0.00529268	-0.00679354	0.0116119	-0.000285253
TSTA3	-0.00404729	-0.0148302	-0.0268172	0.0012828	0.00336033	-0.00550992	-0.00559332	-0.00652874	-0.00934259
APOO	-0.00190098	0.000118633	-0.0268057	0.00225336	-0.0176642	0.0117501	0.00355265	0.00506169	0.000349131
PCCB	0.000243004	-0.00555216	-0.0267144	-0.00887467	-0.00800124	-0.00607428	-0.0115516	0.010197	0.0124673
ATG4A	0.00144828	0.00620888	-0.0265997	0.0128802	0.00645983	0.0140812	0.000826074	0.00197787	0.000193192
NDUFB9	0.00148803	-0.00348412	-0.026593	0.00557349	-0.0232035	0.000453852	0.00611816	-0.00109756	0.00300608
KCTD14	-0.00422397	-0.00928027	-0.0264314	0.0025269	0.00766484	-0.00277308	-0.00732188	-0.000903914	0.00419373
TXNDC17	0.00325806	-0.00328646	-0.0263133	0.00465735	-0.00658991	0.00622341	0.0216271	-0.00908328	0.00994365
DPF2	-0.00514385	-0.00638817	0.00746018	-0.0336116	-0.00605347	-0.00289452	-0.00327653	-0.00646395	-0.000822494
TRIM8	0.00195143	-0.00043079	0.00930975	-0.0318685	0.00781532	-0.00404728	0.00371524	-0.0082714	0.00240575
DCAF7	0.00494105	0.00121977	-0.00309617	-0.0311809	0.0137074	-0.00184682	-0.0162711	0.00297529	0.0157641
MFAP4	-0.0050439	-0.00217698	0.00386795	-0.0311027	-0.00237808	-0.011956	-0.0015558	0.0149264	-0.0115088
SLCO2B1	0.00183803	0.000959107	0.00670013	-0.0310054	0.00177625	0.00329173	-0.00715583	-0.000856962	0.00503675
PRPF8	-0.00411591	-0.00238449	0.0023952	-0.0310039	0.0120644	-0.00618697	-0.0224039	0.00678534	0.0170079
VAMP2	0.00373559	0.000847582	0.0100632	-0.0304532	0.0020036	9.02965e-05	-0.00612964	-0.00939154	0.0113304
CLPTM1	0.00734451	-0.00762571	-0.000152317	-0.0297163	0.00645331	0.00583135	0.00250456	0.00330969	0.0201402
EEF2	0.00087726	-0.006548	-0.00145732	-0.0294972	-0.00688596	-0.0106719	0.000661745	-0.0138444	0.0059679
DHPS	0.00377576	-0.0044605	-0.00331347	-0.0292431	-0.00925496	0.00324548	0.00589797	-0.00776028	0.011932
CREBBP	0.00101222	0.00290352	0.014097	-0.0291506	0.0126096	-0.00610164	-0.00732304	-0.00489104	0.00878815
SUMF2	0.00585448	-0.0018321	-0.00511717	-0.0291137	0.00748505	-0.00178807	0.00546724	-0.00052687	0.009394
PARP16	0.00583789	0.00646139	0.00133671	-0.0289591	-0.0044918	-0.00413955	-0.00104812	-0.00987485	0.0187131
ZNF362	-0.000828884	-0.00301206	0.0101789	-0.0286773	-0.0126048	-0.00378531	0.0088002	-4.62696e-05	-0.00366348
DPYSL2	-0.00666554	-0.00203847	-0.000741365	-0.0285498	0.00703577	-0.0105162	0.0068997	0.0128295	0.000183179
TMEM109	-0.0114034	-0.00816987	0.000401177	-0.0280819	0.00689439	-0.0016984	-0.00372328	0.00175689	0.0126086
PTBP1	-0.0030041	-0.0104431	-0.00951047	-0.0280758	0.00597181	-0.00144456	-0.0162776	0.000737922	0.00854722
GRN	-0.00210977	-0.0101119	0.00486397	-0.0278962	0.00942505	-0.00757683	0.00475796	-0.01354	0.00304048
WBP2	0.00957462	-0.00529546	0.00261053	-0.0278338	0.00255469	0.0101851	0.00443455	-0.0113239	0.0098508
TPP1	0.00444739	-0.000610067	0.0066621	-0.0277652	0.0203806	0.00847646	-0.000760454	-0.00602708	0.00294493
R3HDM2	0.0084155	0.00492448	0.00948652	-0.0275528	0.00399835	-0.00737678	-0.00737495	-0.0174801	0.00478678
PLD3	-0.00701261	-0.00968169	0.00398468	-0.0275074	0.010091	-0.00479221	0.0106529	-0.00547924	-0.00542265
CSRP1	0.00213684	-0.00431652	-0.00953493	-0.0274331	0.00567925	-0.0130444	0.0116728	0.0226388	0.010107
X.33	-0.00482061	0.00128484	-0.000291377	-0.0271713	0.0130049	0.00310011	-0.0169669	0.00598675	0.0147248
FBLN5	-0.00140403	-0.00200153	-0.000497937	-0.0270652	0.00417501	-0.00767696	0.00837437	0.0270572	-0.0125709
HIST2H2AC	-0.00429495	-0.000368927	-0.00990637	0.00844082	-0.0351111	0.00909346	0.00269194	0.000104262	-0.00883109
RPL21P75	-0.0124985	0.00156087	-0.00653526	0.00444377	-0.0323892	0.00565739	0.00998894	-0.00282026	0.00225697
RPS25	-0.0113348	0.000678829	-0.00222603	0.00178961	-0.0323281	-0.00181434	0.00804468	-0.00222079	0.00113004
RPS15A	-0.0123886	-0.00120394	-0.00368443	0.00416828	-0.0322614	-0.0037837	0.00600628	-0.00504008	-0.00332827
RPL21	-0.0128027	0.00109137	-0.00603189	0.00433443	-0.0320718	0.0052681	0.0102143	-0.00144664	0.00220728
RPS27	-0.0132051	-0.00134712	0.00305653	-4.26964e-05	-0.0315179	0.00174474	0.00674146	-0.00999356	-0.00315282
X645958	-0.00825901	0.00086974	-0.00166798	0.0102482	-0.0315126	-0.00189961	0.0117661	-0.00865665	-0.00663254
SNORD116.1	-0.00807899	0.00490267	0.00571138	0.00465284	-0.0313698	0.00194132	0.0177588	-0.00500042	-0.00351888
SNORD116.6	-0.00711876	0.00373985	0.00117508	0.00243569	-0.0310432	0.00279643	0.0170911	-0.00514138	-0.00346278
SNORD116.5	-0.00867551	0.0042905	0.00487004	0.00338444	-0.030838	0.00261947	0.0188632	-0.00385617	-0.00444153
RPL24	-0.0107272	0.00103178	-0.00487488	0.00741554	-0.0305808	-0.00515669	0.0139572	-0.0011791	-0.00858861
SNHG14	-0.00781679	0.00449782	0.00403385	0.00236533	-0.030562	0.00268472	0.021584	-0.0061429	-0.00545629
RPL39	-0.0124841	-0.00160997	0.000790326	0.00849131	-0.0304474	-0.00660365	0.00363452	-0.0100707	-0.00774366
HIST1H2AB	-0.00535872	-0.00182722	-0.012148	0.0126313	-0.0300874	0.00410964	-0.00266333	0.00745339	-0.00639145
COX7C	0.0025931	0.00371587	-0.0195192	0.00766854	-0.02995	0.00728466	0.0120486	0.00363361	0.00240997
SNORD116.3	-0.00926777	0.0035472	0.00801815	0.00351012	-0.029799	0.000849044	0.0165305	-0.00312641	-0.00519119
HIST4H4	-0.00791372	-0.00212952	-0.0106289	0.00556481	-0.0297021	-0.00156235	-0.00598936	0.00849175	-0.0061073
SNORD116.8	-0.00966065	0.0037099	0.0073237	0.00247568	-0.0296891	0.00117929	0.0159193	-0.00350579	-0.00588589
GPRC5A	0.00473025	-0.00415769	-0.00990417	-0.00527029	0.0304008	0.00152662	0.0267196	-0.00529451	0.0196312
MXD1	0.0080384	0.00473852	-0.0037028	-0.00046548	0.0304082	0.0176629	0.00189971	-0.0101824	-0.00522945
ITGA6	-0.00150353	0.00306013	-0.0147199	0.00828028	0.0306779	-0.0101084	-0.00302582	0.00330286	0.000901048
DCUN1D3	-0.00176364	-0.00145533	-0.00579395	0.00391703	0.030729	0.0104	0.00664545	0.000140159	0.000634984
CEACAM1	0.00364942	-0.0025918	-0.0114953	-0.00120372	0.0321836	0.0116552	0.00712978	-0.0113381	0.00711118
ANTXR2	-0.00355313	0.00858532	0.00410153	0.0019591	0.0322437	-0.00466748	0.0122319	-0.0096989	0.00567365
ERO1L	-0.0048789	0.00434099	-0.0129922	0.00115007	0.0327904	0.00569048	-0.00108227	-0.0030134	0.00725326
SORBS2	0.00190893	0.00301169	-0.00268512	-0.00897858	-0.00481304	-0.0397908	-0.000158295	0.00123578	-0.00733394
ATP2C2	0.00331232	-0.00302145	-0.0132949	-0.00427639	0.00185995	-0.0359085	-0.0169178	-0.0142509	-0.00242801
NFIA	-0.00396652	0.00361314	-0.00355069	-0.0181901	0.00235473	-0.0346144	-0.00882338	0.0148709	-0.00299359
ERN2	0.00263585	-0.00854926	-0.0155824	-0.0028368	0.00732444	-0.0340075	-0.0142561	-0.0207341	-0.000713794
CFTR	-0.00202419	0.00646836	-0.00904603	0.00948759	0.00428084	-0.0338673	-0.000557425	-0.0146575	0.00520138
PLCE1	0.00500614	0.000964121	-0.0118137	0.00596484	0.0088024	-0.0328141	-0.0128411	-0.0212432	-0.00305061
SLC12A2	-0.00306067	0.0066463	-0.00974046	0.000973301	-0.00481402	-0.0324024	-0.0246911	0.00469367	-0.0184877
CLMN	0.00234706	0.00120788	-0.014516	-0.00084896	0.00737454	-0.0312122	-0.00764604	-0.0277247	-0.00350406
PDZRN3	-0.00495618	-9.87993e-05	-0.00233738	-0.0124362	-0.000671491	-0.0310847	0.0152868	0.0152445	-0.0181557
PPP1R9A	-0.00608279	0.0077604	-0.00390304	0.00813239	0.00130717	-0.0306051	-0.00862464	-0.00823801	-0.000735089
SRGAP1	-0.000446893	0.00575712	-0.000987906	-0.0070689	0.0132415	-0.0304557	0.00563019	-0.00998252	0.0204453
CTDSPL	0.00406471	-0.000552965	-0.0132203	-0.0137166	-0.00230302	-0.0302035	-0.0009273	-0.0086508	-0.00158597
KCNMA1	5.75253e-05	0.00228073	-0.00127873	-0.00750749	0.000933077	-0.0298391	0.00756627	0.00475597	-0.00265815
TLN2	0.00649628	0.00208335	-0.00508761	-0.00495947	0.00237782	-0.029614	-0.00520858	-0.00802293	0.00714637
KIAA1244	-0.000904771	-0.00432755	-0.0215338	0.0069632	0.0107861	-0.0291545	-0.0153561	-0.0102818	-0.00830972
TMEM63A	-0.00934051	-0.00702628	-0.00169515	-0.0136811	0.00771022	-0.0290908	-0.0168944	-0.0161932	-0.00447552
FZD4	-0.00762665	-0.00456663	0.00976756	-0.00251094	0.00599508	-0.0290652	0.0216308	0.0101379	-0.0125956
NDRG2	-0.000683797	-0.00678924	-0.00916088	-0.019224	-0.0105812	-0.0289917	-0.0166571	-0.00737609	-0.00246098
AADAT	-0.0105161	0.00224531	-0.0138025	-0.000108161	0.000830969	-0.0289697	-0.00462404	-0.00103964	-0.00690656
ANO1	-0.00515481	-0.011601	-0.0106199	-0.00111352	0.00947693	-0.0289133	0.00302366	-0.0150739	0.000562212
B2M	-0.0031446	0.00116169	-0.00233308	0.00839349	-0.00511669	0.0289728	0.00164515	-0.0159098	-0.0358403
SLA2	-0.00603485	0.00144995	0.0124773	-0.0170389	-0.0062742	0.0290436	-0.00262259	-0.0034888	-0.00214557
SECTM1	0.0102735	-0.00103956	-0.0020105	-0.00667088	0.00235504	0.0291292	0.00298883	-0.00758481	-0.0209204
FGL2	-0.00445803	0.00814456	-0.000860235	-0.00114132	0.00984234	0.0296824	0.00271231	0.0120709	-0.0192345
GPR171	-0.00678025	0.00953224	0.00292598	-0.00490558	0.000770848	0.0322403	-0.00704742	-0.00291928	-0.0192625
HTR4	0.00861535	0.00815536	-0.00530229	-0.00323535	-0.00415859	-0.000361059	-0.0354623	0.000818995	-0.0310511
KIAA1324	0.00125654	-0.000873211	-0.00599314	-0.0191063	-0.000558222	-0.0245834	-0.0314558	-0.00391066	-0.0110937
PM20D2	-0.00904686	0.0080814	-0.0134592	-0.00625974	-0.00299359	-0.00638164	-0.0313131	0.0114972	-0.00691903
CDCA7	-0.00488484	0.00466127	-0.0109236	-0.00979888	-0.0137085	-0.0179163	-0.029886	0.0120979	-0.00819678
PIGR	-0.00461672	-0.00712513	-0.0144559	-0.00792468	0.00966151	-0.00872361	-0.0294757	-0.0112228	-0.0242741
NID2	-0.00806657	-0.00427986	0.00427373	-0.00707502	0.0152032	-0.011372	0.0294718	0.00368267	-0.00886545
DCN	-0.0126017	0.00490961	0.00492056	-0.00735364	-0.000790506	-0.010978	0.0295804	0.0201292	-0.0103186
TNC	-0.00619504	-0.000470691	0.00101124	-0.00822427	0.0134067	0.00293567	0.0300555	0.0247198	-0.00152462
ABCC9	0.00137907	0.00654383	0.00516267	-0.0121408	0.0105573	-0.0114822	0.0300936	0.0218801	-0.0150574
FSTL1	-0.0137947	-0.00150603	0.00043629	-0.00566273	0.0100103	-0.00958634	0.0301846	0.0232808	-0.0103947
IGFBP4	0.00214552	-0.00618269	-0.00140769	-0.0188289	0.0096539	-0.00827506	0.0303785	0.0158416	0.00910397
TSPAN2	-0.00390663	0.00313637	-0.00512785	-0.00664795	0.0104264	-0.0166877	0.0305798	0.0210253	0.000489813
CD109	-0.00720996	0.00471051	0.00407115	-0.00835255	0.0125261	-0.0173671	0.0309531	0.0200302	-0.0104705
ANGPTL2	-0.00897481	-0.00594138	-0.0018007	-0.0120874	0.0160667	-0.00930954	0.0313046	0.0221787	-0.00579338
CAV2	0.0015914	0.0102002	0.0035772	-0.00617706	-0.00403279	-0.00341939	0.031585	0.00110219	-0.00499604
SNORD114.3	-0.00270528	0.00440906	-0.00146919	0.00466709	-0.0196511	-0.00442333	0.0320659	0.00398577	-0.00754804
SNORD113.4	-0.00693242	0.00170551	-0.00246514	-3.70653e-05	-0.0104098	-0.00338668	0.0320772	0.0111058	-0.00990106
PLK2	-0.00360423	0.00711196	-0.0040981	-0.000713733	0.0135903	-0.00909479	0.0323606	0.00714536	-0.00979352
LUM	-0.0124439	0.00345155	0.00167113	0.00097589	0.00197772	-0.00614428	0.0324021	0.0181201	-0.019691
THBS2	-0.00748801	-0.00548876	0.0048005	-0.00180114	0.0100981	-0.00752088	0.0332108	0.0148826	0.0104044
CCDC3	-0.00675398	-0.00270194	0.00330783	-0.0142066	0.0109794	-0.0146897	0.0333005	0.0210808	-0.00223165
MEDAG	-0.00264106	-0.00113249	-0.00194441	-0.00772472	0.00664613	-0.00475785	0.0334974	0.024365	0.000562824
SNORD114.26	-0.00395335	0.00052249	-0.000688236	0.00479036	-0.0104991	-0.00208299	0.034055	0.000351112	-0.00534547
COL12A1	-0.00539004	0.00314773	0.0035892	-0.00823324	0.0139028	-0.00850138	0.0353642	0.0266893	-0.00474346
GNG11	-0.0100163	0.00119639	-0.00485714	-0.00628215	-0.0010606	-0.0149142	0.0355752	0.0169114	-0.0137215
PLA2G10	0.00302253	-0.00301526	-0.0148297	0.00592351	0.00305789	-0.027843	0.00568277	-0.0337835	-0.00335471
NXPE1	0.00434779	0.00540809	-0.00696038	0.00848163	0.00526468	-0.0111336	-0.0100922	-0.0334667	-0.00619181
SQRDL	-0.0041812	-0.00438922	-0.0211358	0.0112142	0.00636006	-0.00344289	0.00946742	-0.0320559	-0.011968
MAP2K6	0.000475978	0.00486228	-0.00929026	0.0121597	-0.0125702	-0.0140424	-0.00679569	-0.0320121	-0.0231535
SLC26A6	0.0119685	-0.00346454	-0.00329892	-0.0101526	0.00640669	-0.0168522	0.00393679	-0.0315943	-0.000698086
CA2	-0.00714963	-0.0106239	-0.00839239	0.00791412	0.0122379	-0.0180681	0.00511221	-0.0304153	0.0163764
VSIG2	0.00189208	-0.0112225	-0.00140707	0.0132013	0.00666475	-0.0143541	0.00589904	-0.0302211	0.0112596
EPHA10	0.00731324	-0.00162151	-0.00933125	0.00299989	0.00941216	-0.0164602	-0.00302885	-0.0298982	0.0010442
MIR10A	-0.00243083	0.00135384	-0.00447015	-0.002966	0.00157719	-0.0171388	-0.00257695	-0.0296395	-0.00212436
FXYD3	0.00709179	-0.00531197	-0.00560107	0.0071138	0.000263993	-0.0140069	0.0170757	-0.0289256	0.0158433
SCD5	0.000664866	-0.00402164	0.00154488	-0.0185062	0.00368839	-0.0131734	-0.0144673	0.0289382	-0.0139154
MSRB3	-0.00529065	0.00159674	-0.00015224	-0.010774	-0.00426615	-0.0213782	0.0176167	0.0289393	-0.01274
MYLK	-0.000809387	0.00739739	0.00557895	-0.0150918	-9.73099e-05	-0.0161257	0.0162836	0.0289679	-0.00668881
MAP1B	-0.00671255	-0.00421068	0.000119668	-0.0121054	0.00764921	-0.022131	0.0224355	0.0290932	-0.00432652
HPSE2	0.00120905	0.00630477	-0.00209236	-0.0162186	-0.00452135	-0.0159987	0.00666191	0.029424	-0.021749
FLNC	0.00100302	-0.00590501	0.00208597	-0.0121706	0.00341329	-0.0226981	0.0126518	0.0294292	-0.0140588
NLGN1	0.000474702	0.00419926	-0.00522372	-0.00186073	0.00165865	-0.0135467	0.00455688	0.0294297	-0.0126541
SYNM	-0.00134593	-0.00634719	0.0100379	-0.00339039	-0.00895979	-0.0142823	0.00476899	0.0295101	0.00013593
AKAP12	-0.00227977	0.00381734	0.0062197	-0.0110995	7.70634e-05	-0.021099	0.0182172	0.0298131	-0.0150161
EDIL3	-0.00219952	0.0117259	-0.0038581	-0.0140797	0.00134826	-0.00853816	0.00143675	0.0298578	-0.0212734
ALDH1A1	0.00885978	0.00567326	-0.0132925	0.00211087	-0.0102853	0.000845861	-0.008163	0.0299645	-0.0128794
FHL1	-0.00319309	0.00390085	0.00100572	-0.0190932	-0.00249276	-0.0180683	0.0169276	0.0308198	-0.0169061
KHDRBS3	0.00523965	0.00605746	-0.00194216	-0.013571	-0.00952132	-0.00708946	-5.5064e-05	0.0311791	0.00383665
LYVE1	0.00127712	0.00837267	0.00622784	-0.010555	-0.00358379	-0.00270122	0.0221035	0.0319822	-0.0128842
ACTA2	-0.00698439	-0.000598242	0.000206599	-0.0169987	-0.00605312	-0.0171428	0.0165008	0.0325802	-0.0101838
X441108	-0.00564592	-0.00156196	0.00829344	0.00374646	-0.00368274	0.0120518	-0.00378425	-0.0138367	-0.0414877
C2	-0.00893008	-0.00707672	-0.00740416	-0.00945387	0.00173266	0.0124563	-0.0156464	-0.0075851	-0.0410432
CFB	-0.00527886	-0.00343669	-0.0100545	-0.00100238	0.0107738	0.0173959	-0.01577	-0.0130456	-0.0406476
RARRES3	0.00279095	-0.00243686	-0.00116856	-0.000269573	-0.00631109	0.0281993	-0.00287019	-0.0144214	-0.0383846
TAAR3	0.00145232	0.00604353	0.00227135	0.0036654	0.00282433	0.00585734	-0.0139011	0.00106515	-0.037766
CPA2	0.00174895	0.004527	-0.00336039	-0.00137937	-0.00990419	0.0169367	-0.0173041	-0.00106909	-0.0377096
B2M.1	-0.0031446	0.00116169	-0.00233308	0.00839349	-0.00511669	0.0289728	0.00164515	-0.0159098	-0.0358403
EPSTI1	-0.00657449	0.00541998	-0.00111233	0.00272749	0.0056979	0.0269386	-0.00542183	-0.00898352	-0.0357917
PLSCR4	0.000691996	0.00948471	-0.00769035	0.00216208	0.00896013	-0.00137434	-0.010119	-0.00912768	-0.0357599
SPINK1	-0.00370624	-0.00320365	-0.0187595	0.00731205	-0.0106893	0.00546619	-0.0134928	-0.00400209	-0.0351878
PROS1	-0.0044558	0.00660161	-0.00942051	-0.00144087	-0.00185035	-0.0146814	0.0137619	0.0133675	-0.0350766
LCN2	-0.00956185	-0.00731745	-0.0139265	0.00258843	0.0032572	0.00922904	-0.014544	-0.0114683	-0.0348592
GBP2	-0.00509807	0.00789692	0.00271907	0.0051098	0.0104431	0.0265794	0.00126378	-0.0119537	-0.0348272
CASP1	-0.00593717	0.00379922	-0.0122457	0.013442	0.00781315	0.0125977	-0.0218436	-0.0094819	-0.0341861
P2RX1	-0.0032873	-0.00289884	-0.00158283	-0.0137516	-0.00511601	-0.00946955	-0.0135966	0.0174327	-0.0336546
CCL28	-0.00483536	-0.0020991	-0.0167836	0.00518871	0.00762424	0.0020396	-0.0227215	-0.0241487	-0.0332336
IRF1	-0.00679883	-0.00541431	-0.00598866	-0.00379785	0.0125436	0.0267423	-0.0005529	-0.0116233	-0.0330736
BTN3A1	-0.0094901	0.00163332	0.00199516	-0.005578	0.00434484	0.00908942	-0.0161597	-0.0181249	-0.0330158
CFI	-0.0104029	0.000589573	-0.0104596	0.00577268	0.00812346	-0.000636512	-0.0142153	-0.00777368	-0.0330041
UBE2L6	-0.00888919	-0.0106319	-0.00446317	0.00157828	0.00243138	0.0197743	-0.00140126	-0.00912663	-0.0329109
LPHN3	-0.00050338	0.0108879	-0.00197248	-0.00998531	-0.00173759	-0.00912959	0.0124631	0.0195532	-0.0328
CASP10	-0.00412241	0.00450697	-0.0108313	0.0107498	0.019313	0.016811	-0.0103833	-0.0151313	-0.0326428
DACH1	0.00350415	0.00902981	-0.0103511	-0.00349324	-0.0066271	-0.0238231	-0.0175055	0.000710639	-0.0321217
LAMB1	-0.00553936	0.00192889	-0.00275797	-0.0044255	0.0150219	-0.0253781	0.00104421	0.0106394	-0.0321007
SLC9A2	0.00487138	-0.00225732	-0.0111754	0.00435989	0.00309919	-0.0129151	0.00253105	-0.00913754	0.0325109

## Sheet: C.List_of_75_medoids
New_Medoid	Cluster	EntrezID
IL23R	1	149233
TNFSF18	2	8995
TNFRSF4	3	7293
TLR1	4	7096
SLC11A1	5	6556
IL8	6	3576
NFKB1	7	4790
TNFSF15	8	9966
NOD2	9	64127
PPIB	10	5479
DBP	11	1628
ITPKA	12	3706
GLTSCR2	13	29997
ITGB4	14	3691
CD37	15	951
IRF5	16	3663
PREX1	17	57580
MMEL1	18	79258
FUT2	19	2524
SYVN1	20	84447
BRPF3	21	27154
IFNG	22	3458
IL2	23	3558
FHL2	24	2274
NOX3	25	50508
ZFP36	26	7538
EGFL7	27	51162
MLF2	28	8079
ZPBP	29	11055
FUBP1	30	8880
NFIL3	31	4783
PARP4	32	143
PABPC1	33	26986
CEBPG	34	1054
IGHA2	35	3494
ICOSLG	36	23308
TSNAX	37	7257
LIF	38	3976
IL26	39	55801
SDCBP	40	6386
TLR9	41	54106
NLRP2	42	55655
TAB1	43	10454
NIPBL	44	25836
IL4	45	3565
TSC1	46	7248
IL1RL2	47	8808
HLA-E	48	3133
ADAM30	49	11085
ATG16L1	50	55054
FAM55A	51	120400
GPS2	52	2874
SF3B1	53	23451
DPY30	54	84661
COL3A1	55	1281
HBA1	56	3039
EIF3M	57	10480
SRRM2	58	23524
HSPB1	59	3315
PRDX3	60	10935
MYH9	61	4627
USO1	62	8615
HLA-DRB5	63	3127
ZEB2	64	9839
TMEM66	65	51669
MBD1	66	4152
NPM1	67	4869
LRRCC1	68	85444
VMAC	69	400673
HFE	70	3077
SIGLEC11	71	114132
AARSD1	72	80755
SP3	73	6670
MOAP1	74	64112
CD5L	75	922

## Sheet: D.full.bug.pval_Pouch.csv
	ISCORE	Antibiotics	Outcome	Location
Unclassified	0.549453	0.581451	0.209705	0.367758
Unclassified|130	0.74477	0.425011	0.823907	0.369561
Unclassified|2317	0.452358	0.629567	0.805505	0.242096
Unclassified|236	0.398022	0.169905	0.131661	0.676671
Unclassified|2905	0.610805	0.0727216	0.873246	0.10529
Unclassified|3168	0.0927528	0.448387	0.371912	0.765906
Unclassified|3403	0.114488	0.219519	0.894628	0.000921642
Unclassified|35	0.666765	0.552138	0.874378	0.0072619
Unclassified|3521	0.169496	0.240689	0.7981	0.626492
Unclassified|390	0.0402162	0.295654	0.0020988	0.171986
Unclassified|3953	0.59275	0.537249	0.682286	0.304131
Unclassified|4380	0.148567	0.604742	0.861673	0.975075
Unclassified|4580	0.997575	0.530707	0.282708	0.146062
Unclassified|4599	0.270896	0.221609	0.794231	0.0457473
Unclassified|4710	0.0459719	0.321786	0.337013	0.942029
Unclassified|4718	0.543739	0.395904	0.980834	0.728953
Unclassified|4755	0.117037	0.611137	0.047221	0.680066
Unclassified|4945	0.561203	0.0279448	0.674866	6.98861e-05
Unclassified|5627	0.326074	0.310068	0.331415	0.921782
Unclassified|5680	0.485517	0.0195891	0.500829	0.404245
Unclassified|5803	0.711432	0.672001	0.823267	0.0115171
Unclassified|6362	0.763879	0.521306	0.541412	0.0649684
Unclassified|6749	0.162226	0.557323	0.0197847	0.16966
Unclassified|6897	0.376577	0.490303	0.909652	0.68119
Unclassified|6905	0.153406	0.931221	0.0333761	0.592546
Unclassified|856	0.740958	0.0708863	0.183065	0.0091053
k__Archaea	0.692957	0.382969	0.230971	0.550778
k__Archaea|p__Euryarchaeota	0.692957	0.382969	0.230971	0.200592
k__Archaea|p__Euryarchaeota|c__Methanobacteria|o__Methanobacteriales|f__Methanobacteriaceae	0.655919	0.27896	0.23515	0.26003
k__Archaea|p__Euryarchaeota|c__Methanobacteria|o__Methanobacteriales|f__Methanobacteriaceae|g__Methanobrevibacter|309	0.569485	0.0726758	0.402614	0.675024
k__Bacteria	0.247007	0.0726758	0.402614	0.584246
k__Bacteria|p__Actinobacteria|c__Actinobacteria	0.962729	0.163748	0.350288	0.015755
k__Bacteria|p__Actinobacteria|c__Actinobacteria|o__Actinomycetales	0.764051	0.432001	0.135226	0.0990056
k__Bacteria|p__Actinobacteria|c__Actinobacteria|o__Bifidobacteriales	0.648293	0.0943875	0.900616	0.170738
k__Bacteria|p__Actinobacteria|c__Actinobacteria|o__Bifidobacteriales|f__Bifidobacteriaceae	0.619885	0.0906965	0.880145	0.173025
k__Bacteria|p__Actinobacteria|c__Actinobacteria|o__Bifidobacteriales|f__Bifidobacteriaceae|g__Bifidobacterium	0.757569	0.255617	0.816685	0.210283
k__Bacteria|p__Actinobacteria|c__Actinobacteria|o__Bifidobacteriales|f__Bifidobacteriaceae|g__Bifidobacterium|3685	0.0727201	0.357884	0.00939538	0.0923799
k__Bacteria|p__Bacteroidetes	0.000465144	0.0185842	8.45994e-05	0.301552
k__Bacteria|p__Bacteroidetes|c__Bacteroidia|o__Bacteroidales	0.000573798	0.0187749	8.42454e-05	0.15641
k__Bacteria|p__Bacteroidetes|c__Bacteroidia|o__Bacteroidales|f__Bacteroidaceae|g__Bacteroides	0.00097596	0.012731	0.000112539	0.0747194
k__Bacteria|p__Bacteroidetes|c__Bacteroidia|o__Bacteroidales|f__Bacteroidaceae|g__Bacteroides|1520	0.00201815	0.117538	0.00144856	0.0238089
k__Bacteria|p__Bacteroidetes|c__Bacteroidia|o__Bacteroidales|f__Bacteroidaceae|g__Bacteroides|2559	0.0383038	0.285453	0.0402852	0.0515778
k__Bacteria|p__Bacteroidetes|c__Bacteroidia|o__Bacteroidales|f__Bacteroidaceae|g__Bacteroides|5250	0.0841337	0.0633329	0.106952	0.299432
k__Bacteria|p__Bacteroidetes|c__Bacteroidia|o__Bacteroidales|f__Bacteroidaceae|g__Bacteroides|6305	0.149051	0.19488	0.0498099	0.513197
k__Bacteria|p__Bacteroidetes|c__Bacteroidia|o__Bacteroidales|f__Bacteroidaceae|g__Bacteroides|6508	0.44861	0.194554	0.117946	0.0983006
k__Bacteria|p__Bacteroidetes|c__Bacteroidia|o__Bacteroidales|f__Porphyromonadaceae	0.147533	0.29118	0.113075	0.868069
k__Bacteria|p__Bacteroidetes|c__Bacteroidia|o__Bacteroidales|f__Porphyromonadaceae|g__Parabacteroides	0.121488	0.233051	0.032069	0.464058
k__Bacteria|p__Bacteroidetes|c__Bacteroidia|o__Bacteroidales|f__Prevotellaceae	0.173128	0.213678	0.0566885	0.90655
k__Bacteria|p__Bacteroidetes|c__Bacteroidia|o__Bacteroidales|f__Prevotellaceae|g__Prevotella	0.173376	0.21466	0.0575125	0.984685
k__Bacteria|p__Bacteroidetes|c__Bacteroidia|o__Bacteroidales|f__Rikenellaceae	0.118071	0.476627	0.0492645	0.717181
k__Bacteria|p__Bacteroidetes|c__Bacteroidia|o__Bacteroidales|f__Rikenellaceae|g__Alistipes	0.118071	0.476627	0.0492645	0.718245
k__Bacteria|p__Bacteroidetes|c__Flavobacteria	0.757527	0.892445	0.318606	0.00279134
k__Bacteria|p__Bacteroidetes|c__Flavobacteria|o__Flavobacteriales	0.756246	0.888364	0.319016	0.00283512
k__Bacteria|p__Bacteroidetes|c__Flavobacteria|o__Flavobacteriales|f__Flavobacteriaceae	0.747922	0.877086	0.32449	0.00286636
k__Bacteria|p__Firmicutes	0.222417	0.969546	0.90893	0.332288
k__Bacteria|p__Firmicutes|c__Bacilli	0.600668	0.00595265	0.8418	0.141372
k__Bacteria|p__Firmicutes|c__Bacilli|o__Lactobacillales	0.719891	0.00857517	0.824565	0.204719
k__Bacteria|p__Firmicutes|c__Bacilli|o__Lactobacillales|f__Enterococcaceae	0.347367	0.00372387	0.642663	0.525816
k__Bacteria|p__Firmicutes|c__Bacilli|o__Lactobacillales|f__Enterococcaceae|g__Enterococcus	0.333161	0.0019496	0.791528	0.411909
k__Bacteria|p__Firmicutes|c__Bacilli|o__Lactobacillales|f__Enterococcaceae|g__Enterococcus|5606	0.295405	0.00249878	0.88091	0.479585
k__Bacteria|p__Firmicutes|c__Bacilli|o__Lactobacillales|f__Streptococcaceae	0.945596	0.0669284	0.96294	0.302689
k__Bacteria|p__Firmicutes|c__Bacilli|o__Lactobacillales|f__Streptococcaceae|g__Streptococcus	0.938434	0.0691044	0.968243	0.306589
k__Bacteria|p__Firmicutes|c__Bacilli|o__Lactobacillales|f__Streptococcaceae|g__Streptococcus|6697	0.997932	0.251011	0.635457	0.501623
k__Bacteria|p__Firmicutes|c__Bacilli|o__Lactobacillales|f__Streptococcaceae|g__Streptococcus|9	0.564312	0.0828677	0.272368	0.237193
k__Bacteria|p__Firmicutes|c__Bacilli|o__Turicibacterales|f__Turicibacteraceae	0.693493	0.590472	0.764892	0.538652
k__Bacteria|p__Firmicutes|c__Bacilli|o__Turicibacterales|f__Turicibacteraceae|g__Turicibacter	0.597098	0.532444	0.662924	0.570376
k__Bacteria|p__Firmicutes|c__Clostridia	0.510849	0.0551815	0.842709	0.878952
k__Bacteria|p__Firmicutes|c__Clostridia|o__Clostridiales	0.510809	0.0551838	0.842584	0.878997
k__Bacteria|p__Firmicutes|c__Clostridia|o__Clostridiales|983	0.181993	0.573796	0.277048	0.16886
k__Bacteria|p__Firmicutes|c__Clostridia|o__Clostridiales|f__Clostridiaceae	0.52179	0.562174	0.653742	0.92587
k__Bacteria|p__Firmicutes|c__Clostridia|o__Clostridiales|f__Clostridiaceae|10	0.0767826	0.0790469	0.0668404	0.583467
k__Bacteria|p__Firmicutes|c__Clostridia|o__Clostridiales|f__Clostridiaceae|4513	0.736966	0.985241	0.610387	0.23834
k__Bacteria|p__Firmicutes|c__Clostridia|o__Clostridiales|f__Clostridiaceae|5376	0.690822	0.95187	0.769146	0.153193
k__Bacteria|p__Firmicutes|c__Clostridia|o__Clostridiales|f__Clostridiaceae|6650	0.292319	0.541207	0.42866	0.8366
k__Bacteria|p__Firmicutes|c__Clostridia|o__Clostridiales|f__Clostridiaceae|g__Clostridium	0.258653	0.520941	0.301048	0.506182
k__Bacteria|p__Firmicutes|c__Clostridia|o__Clostridiales|f__Lachnospiraceae	0.128219	0.0382113	0.437202	0.668557
k__Bacteria|p__Firmicutes|c__Clostridia|o__Clostridiales|f__Lachnospiraceae|2572	0.617644	0.147439	0.618583	0.261758
k__Bacteria|p__Firmicutes|c__Clostridia|o__Clostridiales|f__Lachnospiraceae|488	0.0393819	0.00968614	0.0583496	0.232784
k__Bacteria|p__Firmicutes|c__Clostridia|o__Clostridiales|f__Lachnospiraceae|5609	0.258125	0.0919439	0.305334	0.56204
k__Bacteria|p__Firmicutes|c__Clostridia|o__Clostridiales|f__Lachnospiraceae|g__Blautia	0.0184056	0.952236	0.0869406	0.746238
k__Bacteria|p__Firmicutes|c__Clostridia|o__Clostridiales|f__Lachnospiraceae|g__Blautia|4435	0.0671259	0.122225	0.0278877	0.307193
k__Bacteria|p__Firmicutes|c__Clostridia|o__Clostridiales|f__Lachnospiraceae|g__Clostridium	0.0574457	0.00434544	0.023377	0.306896
k__Bacteria|p__Firmicutes|c__Clostridia|o__Clostridiales|f__Lachnospiraceae|g__Clostridium|26	0.112518	0.043632	0.052457	0.424205
k__Bacteria|p__Firmicutes|c__Clostridia|o__Clostridiales|f__Lachnospiraceae|g__Clostridium|6409	0.391969	0.0310074	0.986982	0.208235
k__Bacteria|p__Firmicutes|c__Clostridia|o__Clostridiales|f__Lachnospiraceae|g__Coprococcus	0.0507843	0.0106032	0.0439107	0.388956
k__Bacteria|p__Firmicutes|c__Clostridia|o__Clostridiales|f__Lachnospiraceae|g__Coprococcus|15	0.0912885	0.0173897	0.067518	0.740872
k__Bacteria|p__Firmicutes|c__Clostridia|o__Clostridiales|f__Lachnospiraceae|g__Epulopiscium	0.186612	0.151254	0.00905681	0.34655
k__Bacteria|p__Firmicutes|c__Clostridia|o__Clostridiales|f__Lachnospiraceae|g__Epulopiscium|6652	0.110826	0.163368	0.00795168	0.328704
k__Bacteria|p__Firmicutes|c__Clostridia|o__Clostridiales|f__Lachnospiraceae|g__Eubacterium	0.160996	0.0977652	0.33232	0.151561
k__Bacteria|p__Firmicutes|c__Clostridia|o__Clostridiales|f__Lachnospiraceae|g__Roseburia	0.23018	0.336663	0.81107	0.810613
k__Bacteria|p__Firmicutes|c__Clostridia|o__Clostridiales|f__Lachnospiraceae|g__Roseburia|5117	0.447098	0.725548	0.882246	0.546338
k__Bacteria|p__Firmicutes|c__Clostridia|o__Clostridiales|f__Lachnospiraceae|g__Ruminococcus	0.917593	0.0975419	0.511012	0.384231
k__Bacteria|p__Firmicutes|c__Clostridia|o__Clostridiales|f__Lachnospiraceae|g__Ruminococcus|31	0.132572	0.968801	0.445846	0.963522
k__Bacteria|p__Firmicutes|c__Clostridia|o__Clostridiales|f__Lachnospiraceae|g__Ruminococcus|4359	0.395545	0.368268	0.599504	0.308051
k__Bacteria|p__Firmicutes|c__Clostridia|o__Clostridiales|f__Lachnospiraceae|g__Ruminococcus|6059	0.339157	0.22896	0.182558	0.789237
k__Bacteria|p__Firmicutes|c__Clostridia|o__Clostridiales|f__Peptostreptococcaceae	0.461043	0.78525	0.411035	0.865494
k__Bacteria|p__Firmicutes|c__Clostridia|o__Clostridiales|f__Peptostreptococcaceae|g__Tepidibacter	0.478721	0.809548	0.418498	0.800542
k__Bacteria|p__Firmicutes|c__Clostridia|o__Clostridiales|f__Ruminococcaceae	0.20219	0.243107	0.187185	0.935916
k__Bacteria|p__Firmicutes|c__Clostridia|o__Clostridiales|f__Ruminococcaceae|g__	0.541383	0.880685	0.69739	0.698967
k__Bacteria|p__Firmicutes|c__Clostridia|o__Clostridiales|f__Ruminococcaceae|g__Faecalibacterium	0.453063	0.0346526	0.0941894	0.693007
k__Bacteria|p__Firmicutes|c__Clostridia|o__Clostridiales|f__Ruminococcaceae|g__Faecalibacterium|1936	0.208467	0.127545	0.110872	0.780342
k__Bacteria|p__Firmicutes|c__Clostridia|o__Clostridiales|f__Ruminococcaceae|g__Faecalibacterium|4144	0.75879	0.134299	0.725223	0.475167
k__Bacteria|p__Firmicutes|c__Clostridia|o__Clostridiales|f__Veillonellaceae	0.550219	0.575452	0.97826	0.22743
k__Bacteria|p__Fusobacteria|c__Fusobacteria|o__Fusobacteriales|f__Fusobacteriaceae	0.0750711	0.328617	0.114636	0.497462
k__Bacteria|p__Fusobacteria|c__Fusobacteria|o__Fusobacteriales|f__Fusobacteriaceae|g__Fusobacterium	0.186389	0.597538	0.300115	0.639813
k__Bacteria|p__Proteobacteria	0.00186664	0.199247	0.0372321	0.107381
k__Bacteria|p__Proteobacteria|c__Betaproteobacteria	0.189142	0.183905	0.337246	0.543958
k__Bacteria|p__Proteobacteria|c__Betaproteobacteria|o__Burkholderiales	0.194839	0.151034	0.405362	0.468285
k__Bacteria|p__Proteobacteria|c__Betaproteobacteria|o__Burkholderiales|f__Alcaligenaceae	0.16031	0.018256	0.193932	0.345748
k__Bacteria|p__Proteobacteria|c__Betaproteobacteria|o__Burkholderiales|f__Alcaligenaceae|g__Sutterella	0.304619	0.0169291	0.182928	0.31269
k__Bacteria|p__Proteobacteria|c__Gammaproteobacteria	0.00113559	0.153979	0.0395138	0.0878612
k__Bacteria|p__Proteobacteria|c__Gammaproteobacteria|o__Enterobacteriales|f__Enterobacteriaceae	0.00338465	0.559976	0.0734355	0.112784
k__Bacteria|p__Proteobacteria|c__Gammaproteobacteria|o__Enterobacteriales|f__Enterobacteriaceae|2516	0.166651	0.0653321	0.465225	0.120272
k__Bacteria|p__Proteobacteria|c__Gammaproteobacteria|o__Enterobacteriales|f__Enterobacteriaceae|g__Escherichia	0.0137802	0.782847	0.131192	0.154442
k__Bacteria|p__Proteobacteria|c__Gammaproteobacteria|o__Enterobacteriales|f__Enterobacteriaceae|g__Escherichia|4834	0.0108219	0.814219	0.16618	0.464077
k__Bacteria|p__Proteobacteria|c__Gammaproteobacteria|o__Enterobacteriales|f__Enterobacteriaceae|g__Escherichia|5354	0.0166571	0.962694	0.105007	0.0181111
k__Bacteria|p__Proteobacteria|c__Gammaproteobacteria|o__Pasteurellales|f__Pasteurellaceae	0.142926	0.00037777	0.0760956	0.809167
k__Bacteria|p__Proteobacteria|c__Gammaproteobacteria|o__Pasteurellales|f__Pasteurellaceae|4451	0.123429	0.000159198	0.0758113	0.493999
k__Bacteria|p__Tenericutes	0.0180146	0.054182	0.0147673	0.631629
k__Bacteria|p__Tenericutes|c__Erysipelotrichi|o__Erysipelotrichales	0.0181962	0.0516966	0.0144199	0.664892
k__Bacteria|p__Tenericutes|c__Erysipelotrichi|o__Erysipelotrichales|f__Erysipelotrichaceae	0.0181962	0.0516966	0.0144199	0.664892
k__Bacteria|p__Tenericutes|c__Erysipelotrichi|o__Erysipelotrichales|f__Erysipelotrichaceae|g__	0.0685995	0.973401	0.421271	0.86124
k__Bacteria|p__Tenericutes|c__Erysipelotrichi|o__Erysipelotrichales|f__Erysipelotrichaceae|g__Clostridium	0.0855611	0.00338297	0.00656504	0.652086
k__Bacteria|p__Tenericutes|c__Erysipelotrichi|o__Erysipelotrichales|f__Erysipelotrichaceae|g__Clostridium|11	0.19086	0.0245522	0.055493	0.626536
k__Bacteria|p__Tenericutes|c__Erysipelotrichi|o__Erysipelotrichales|f__Erysipelotrichaceae|g__Clostridium|3963	0.49259	0.0375662	0.400723	0.133411
k__Bacteria|p__Verrucomicrobia	0.74828	0.152588	0.382132	0.0679858
k__Bacteria|p__Verrucomicrobia|c__Verrucomicrobiae|o__Verrucomicrobiales	0.74828	0.152588	0.382132	0.0777064
k__Bacteria|p__Verrucomicrobia|c__Verrucomicrobiae|o__Verrucomicrobiales|f__Verrucomicrobiaceae	0.74828	0.152588	0.382132	0.0936886
k__Bacteria|p__Verrucomicrobia|c__Verrucomicrobiae|o__Verrucomicrobiales|f__Verrucomicrobiaceae|g__Akkermansia	0.696683	0.125375	0.323116	0.278059

## Sheet: E.full.bug.pval_PPI.csv
	ISCORE	Antibiotics	Outcome	Location
Unclassified	0.698773	0.549248	0.466121	0.367758
Unclassified|130	0.0350819	0.0178613	0.152232	0.369561
Unclassified|2317	0.00158116	0.928439	0.236607	0.242096
Unclassified|236	0.650849	0.925459	0.232011	0.676671
Unclassified|2905	0.464199	0.85304	0.247042	0.10529
Unclassified|3168	0.410936	0.196259	0.798653	0.765906
Unclassified|3403	0.767115	0.303095	0.152585	0.000921642
Unclassified|35	0.00734623	0.287851	0.464022	0.0072619
Unclassified|3521	0.369103	0.00739935	0.167794	0.626492
Unclassified|390	0.258597	0.92676	0.791937	0.171986
Unclassified|3953	0.422911	0.0775145	0.720324	0.304131
Unclassified|4380	0.786711	0.375671	0.596801	0.975075
Unclassified|4580	0.253153	0.594017	0.0772733	0.146062
Unclassified|4599	0.223264	0.230003	0.368586	0.0457473
Unclassified|4710	0.986202	0.361578	0.618906	0.942029
Unclassified|4718	0.409732	0.450295	0.398973	0.728953
Unclassified|4755	0.908377	0.833137	0.422303	0.680066
Unclassified|4945	0.773881	0.000719654	0.343854	6.98861e-05
Unclassified|5627	0.958259	0.250295	0.400948	0.921782
Unclassified|5680	0.681897	0.9442	0.579119	0.404245
Unclassified|5803	0.0105129	0.593473	0.516612	0.0115171
Unclassified|6362	0.112003	0.00169965	0.712143	0.0649684
Unclassified|6749	0.410801	0.132417	0.0461347	0.16966
Unclassified|6897	0.800829	0.482967	0.179658	0.68119
Unclassified|6905	0.330669	0.761803	0.178535	0.592546
Unclassified|856	0.00633049	0.000710164	0.203887	0.0091053
k__Archaea	0.435131	0.285115	0.193118	0.550778
k__Archaea|p__Euryarchaeota	0.583153	0.395584	0.117081	0.200592
k__Archaea|p__Euryarchaeota|c__Methanobacteria|o__Methanobacteriales|f__Methanobacteriaceae	0.583153	0.395584	0.117081	0.26003
k__Archaea|p__Euryarchaeota|c__Methanobacteria|o__Methanobacteriales|f__Methanobacteriaceae|g__Methanobrevibacter|309	0.583153	0.395584	0.117081	0.675024
k__Bacteria	0.698773	0.549248	0.269797	0.584246
k__Bacteria|p__Actinobacteria|c__Actinobacteria	0.17777	2.40892e-06	0.596108	0.015755
k__Bacteria|p__Actinobacteria|c__Actinobacteria|o__Actinomycetales	0.816032	5.62495e-07	0.136718	0.0990056
k__Bacteria|p__Actinobacteria|c__Actinobacteria|o__Bifidobacteriales	0.065055	0.0341903	0.715573	0.170738
k__Bacteria|p__Actinobacteria|c__Actinobacteria|o__Bifidobacteriales|f__Bifidobacteriaceae	0.0657634	0.0321046	0.758468	0.173025
k__Bacteria|p__Actinobacteria|c__Actinobacteria|o__Bifidobacteriales|f__Bifidobacteriaceae|g__Bifidobacterium	0.0721588	0.172703	0.695826	0.210283
k__Bacteria|p__Actinobacteria|c__Actinobacteria|o__Bifidobacteriales|f__Bifidobacteriaceae|g__Bifidobacterium|3685	0.070179	0.784996	0.515758	0.0923799
k__Bacteria|p__Bacteroidetes	0.931242	3.71937e-06	9.81338e-05	0.301552
k__Bacteria|p__Bacteroidetes|c__Bacteroidia|o__Bacteroidales	0.774172	5.08782e-08	5.99622e-05	0.15641
k__Bacteria|p__Bacteroidetes|c__Bacteroidia|o__Bacteroidales|f__Bacteroidaceae|g__Bacteroides	0.9866	3.0374e-07	0.000205727	0.0747194
k__Bacteria|p__Bacteroidetes|c__Bacteroidia|o__Bacteroidales|f__Bacteroidaceae|g__Bacteroides|1520	0.196358	0.00637313	0.00112727	0.0238089
k__Bacteria|p__Bacteroidetes|c__Bacteroidia|o__Bacteroidales|f__Bacteroidaceae|g__Bacteroides|2559	0.535954	0.0185823	0.0317469	0.0515778
k__Bacteria|p__Bacteroidetes|c__Bacteroidia|o__Bacteroidales|f__Bacteroidaceae|g__Bacteroides|5250	0.197476	3.31116e-05	0.0448226	0.299432
k__Bacteria|p__Bacteroidetes|c__Bacteroidia|o__Bacteroidales|f__Bacteroidaceae|g__Bacteroides|6305	0.958358	0.159177	0.346706	0.513197
k__Bacteria|p__Bacteroidetes|c__Bacteroidia|o__Bacteroidales|f__Bacteroidaceae|g__Bacteroides|6508	0.00190414	0.0144943	0.195453	0.0983006
k__Bacteria|p__Bacteroidetes|c__Bacteroidia|o__Bacteroidales|f__Porphyromonadaceae	0.975655	0.0485351	0.189251	0.868069
k__Bacteria|p__Bacteroidetes|c__Bacteroidia|o__Bacteroidales|f__Porphyromonadaceae|g__Parabacteroides	0.892127	0.00708089	0.111696	0.464058
k__Bacteria|p__Bacteroidetes|c__Bacteroidia|o__Bacteroidales|f__Prevotellaceae	0.279064	0.0274864	0.142753	0.90655
k__Bacteria|p__Bacteroidetes|c__Bacteroidia|o__Bacteroidales|f__Prevotellaceae|g__Prevotella	0.241169	0.0265654	0.124316	0.984685
k__Bacteria|p__Bacteroidetes|c__Bacteroidia|o__Bacteroidales|f__Rikenellaceae	0.861546	0.116395	0.292692	0.717181
k__Bacteria|p__Bacteroidetes|c__Bacteroidia|o__Bacteroidales|f__Rikenellaceae|g__Alistipes	0.862546	0.116466	0.291171	0.718245
k__Bacteria|p__Bacteroidetes|c__Flavobacteria	0.888915	0.000929636	0.281355	0.00279134
k__Bacteria|p__Bacteroidetes|c__Flavobacteria|o__Flavobacteriales	0.894277	0.00103867	0.280776	0.00283512
k__Bacteria|p__Bacteroidetes|c__Flavobacteria|o__Flavobacteriales|f__Flavobacteriaceae	0.90506	0.00106613	0.271543	0.00286636
k__Bacteria|p__Firmicutes	0.491585	0.957888	0.359598	0.332288
k__Bacteria|p__Firmicutes|c__Bacilli	0.547354	3.60352e-10	0.374021	0.141372
k__Bacteria|p__Firmicutes|c__Bacilli|o__Lactobacillales	0.433762	1.10103e-09	0.188676	0.204719
k__Bacteria|p__Firmicutes|c__Bacilli|o__Lactobacillales|f__Enterococcaceae	0.441322	1.11264e-11	0.992419	0.525816
k__Bacteria|p__Firmicutes|c__Bacilli|o__Lactobacillales|f__Enterococcaceae|g__Enterococcus	0.265105	1.8798e-11	0.926297	0.411909
k__Bacteria|p__Firmicutes|c__Bacilli|o__Lactobacillales|f__Enterococcaceae|g__Enterococcus|5606	0.241513	3.38752e-10	0.869042	0.479585
k__Bacteria|p__Firmicutes|c__Bacilli|o__Lactobacillales|f__Streptococcaceae	0.706289	0.0132429	0.0577225	0.302689
k__Bacteria|p__Firmicutes|c__Bacilli|o__Lactobacillales|f__Streptococcaceae|g__Streptococcus	0.647915	0.0132624	0.0594174	0.306589
k__Bacteria|p__Firmicutes|c__Bacilli|o__Lactobacillales|f__Streptococcaceae|g__Streptococcus|6697	0.631249	0.197058	0.315709	0.501623
k__Bacteria|p__Firmicutes|c__Bacilli|o__Lactobacillales|f__Streptococcaceae|g__Streptococcus|9	0.510822	0.024239	0.0212427	0.237193
k__Bacteria|p__Firmicutes|c__Bacilli|o__Turicibacterales|f__Turicibacteraceae	0.878874	0.940135	0.0904375	0.538652
k__Bacteria|p__Firmicutes|c__Bacilli|o__Turicibacterales|f__Turicibacteraceae|g__Turicibacter	0.94292	0.948028	0.0958076	0.570376
k__Bacteria|p__Firmicutes|c__Clostridia	0.861619	1.46369e-06	0.88893	0.878952
k__Bacteria|p__Firmicutes|c__Clostridia|o__Clostridiales	0.861442	1.46567e-06	0.888935	0.878997
k__Bacteria|p__Firmicutes|c__Clostridia|o__Clostridiales|983	0.925114	0.0985129	0.164205	0.16886
k__Bacteria|p__Firmicutes|c__Clostridia|o__Clostridiales|f__Clostridiaceae	0.628374	0.233404	0.749092	0.92587
k__Bacteria|p__Firmicutes|c__Clostridia|o__Clostridiales|f__Clostridiaceae|10	0.908369	0.143543	0.382903	0.583467
k__Bacteria|p__Firmicutes|c__Clostridia|o__Clostridiales|f__Clostridiaceae|4513	0.189591	0.626537	0.326258	0.23834
k__Bacteria|p__Firmicutes|c__Clostridia|o__Clostridiales|f__Clostridiaceae|5376	0.544981	0.215897	0.317544	0.153193
k__Bacteria|p__Firmicutes|c__Clostridia|o__Clostridiales|f__Clostridiaceae|6650	0.576681	0.89169	0.290428	0.8366
k__Bacteria|p__Firmicutes|c__Clostridia|o__Clostridiales|f__Clostridiaceae|g__Clostridium	0.826407	0.0501592	0.97592	0.506182
k__Bacteria|p__Firmicutes|c__Clostridia|o__Clostridiales|f__Lachnospiraceae	0.947801	1.79152e-08	0.403753	0.668557
k__Bacteria|p__Firmicutes|c__Clostridia|o__Clostridiales|f__Lachnospiraceae|2572	0.34093	0.000412729	0.73	0.261758
k__Bacteria|p__Firmicutes|c__Clostridia|o__Clostridiales|f__Lachnospiraceae|488	0.140532	0.00147574	0.0105718	0.232784
k__Bacteria|p__Firmicutes|c__Clostridia|o__Clostridiales|f__Lachnospiraceae|5609	0.680907	5.36449e-05	0.889919	0.56204
k__Bacteria|p__Firmicutes|c__Clostridia|o__Clostridiales|f__Lachnospiraceae|g__Blautia	0.185143	0.00196272	0.0679352	0.746238
k__Bacteria|p__Firmicutes|c__Clostridia|o__Clostridiales|f__Lachnospiraceae|g__Blautia|4435	0.265651	0.00128986	0.102467	0.307193
k__Bacteria|p__Firmicutes|c__Clostridia|o__Clostridiales|f__Lachnospiraceae|g__Clostridium	0.82339	3.81259e-08	0.0394908	0.306896
k__Bacteria|p__Firmicutes|c__Clostridia|o__Clostridiales|f__Lachnospiraceae|g__Clostridium|26	0.65116	0.0108823	0.0168444	0.424205
k__Bacteria|p__Firmicutes|c__Clostridia|o__Clostridiales|f__Lachnospiraceae|g__Clostridium|6409	0.813084	0.000161155	0.738862	0.208235
k__Bacteria|p__Firmicutes|c__Clostridia|o__Clostridiales|f__Lachnospiraceae|g__Coprococcus	0.223275	0.000131267	0.0322265	0.388956
k__Bacteria|p__Firmicutes|c__Clostridia|o__Clostridiales|f__Lachnospiraceae|g__Coprococcus|15	0.178034	7.32006e-05	0.0658259	0.740872
k__Bacteria|p__Firmicutes|c__Clostridia|o__Clostridiales|f__Lachnospiraceae|g__Epulopiscium	0.0212236	0.422287	0.105251	0.34655
k__Bacteria|p__Firmicutes|c__Clostridia|o__Clostridiales|f__Lachnospiraceae|g__Epulopiscium|6652	0.0771611	0.372156	0.123118	0.328704
k__Bacteria|p__Firmicutes|c__Clostridia|o__Clostridiales|f__Lachnospiraceae|g__Eubacterium	0.48256	0.146993	0.934378	0.151561
k__Bacteria|p__Firmicutes|c__Clostridia|o__Clostridiales|f__Lachnospiraceae|g__Roseburia	0.137649	0.425992	0.109182	0.810613
k__Bacteria|p__Firmicutes|c__Clostridia|o__Clostridiales|f__Lachnospiraceae|g__Roseburia|5117	0.208047	0.59635	0.131225	0.546338
k__Bacteria|p__Firmicutes|c__Clostridia|o__Clostridiales|f__Lachnospiraceae|g__Ruminococcus	0.247944	4.74721e-05	0.0542945	0.384231
k__Bacteria|p__Firmicutes|c__Clostridia|o__Clostridiales|f__Lachnospiraceae|g__Ruminococcus|31	0.0559568	0.243227	0.543599	0.963522
k__Bacteria|p__Firmicutes|c__Clostridia|o__Clostridiales|f__Lachnospiraceae|g__Ruminococcus|4359	0.834266	0.248971	0.461293	0.308051
k__Bacteria|p__Firmicutes|c__Clostridia|o__Clostridiales|f__Lachnospiraceae|g__Ruminococcus|6059	0.347561	0.00490022	0.00288002	0.789237
k__Bacteria|p__Firmicutes|c__Clostridia|o__Clostridiales|f__Peptostreptococcaceae	0.902681	0.917542	0.851264	0.865494
k__Bacteria|p__Firmicutes|c__Clostridia|o__Clostridiales|f__Peptostreptococcaceae|g__Tepidibacter	0.861585	0.871359	0.736583	0.800542
k__Bacteria|p__Firmicutes|c__Clostridia|o__Clostridiales|f__Ruminococcaceae	0.628043	0.000158169	0.35406	0.935916
k__Bacteria|p__Firmicutes|c__Clostridia|o__Clostridiales|f__Ruminococcaceae|g__	0.180982	0.00410883	0.465045	0.698967
k__Bacteria|p__Firmicutes|c__Clostridia|o__Clostridiales|f__Ruminococcaceae|g__Faecalibacterium	0.368938	0.000219852	0.200648	0.693007
k__Bacteria|p__Firmicutes|c__Clostridia|o__Clostridiales|f__Ruminococcaceae|g__Faecalibacterium|1936	0.602466	0.00123797	0.0386884	0.780342
k__Bacteria|p__Firmicutes|c__Clostridia|o__Clostridiales|f__Ruminococcaceae|g__Faecalibacterium|4144	0.383009	0.0322653	0.63112	0.475167
k__Bacteria|p__Firmicutes|c__Clostridia|o__Clostridiales|f__Veillonellaceae	0.242823	0.949084	0.732467	0.22743
k__Bacteria|p__Fusobacteria|c__Fusobacteria|o__Fusobacteriales|f__Fusobacteriaceae	0.642144	0.0749951	0.362017	0.497462
k__Bacteria|p__Fusobacteria|c__Fusobacteria|o__Fusobacteriales|f__Fusobacteriaceae|g__Fusobacterium	0.610664	0.015489	0.803508	0.639813
k__Bacteria|p__Proteobacteria	0.139153	0.408628	0.612534	0.107381
k__Bacteria|p__Proteobacteria|c__Betaproteobacteria	0.389659	0.88913	0.982385	0.543958
k__Bacteria|p__Proteobacteria|c__Betaproteobacteria|o__Burkholderiales	0.40827	0.680705	0.965573	0.468285
k__Bacteria|p__Proteobacteria|c__Betaproteobacteria|o__Burkholderiales|f__Alcaligenaceae	0.946086	2.52162e-05	0.168544	0.345748
k__Bacteria|p__Proteobacteria|c__Betaproteobacteria|o__Burkholderiales|f__Alcaligenaceae|g__Sutterella	0.825865	3.49731e-05	0.190973	0.31269
k__Bacteria|p__Proteobacteria|c__Gammaproteobacteria	0.156268	0.347836	0.762303	0.0878612
k__Bacteria|p__Proteobacteria|c__Gammaproteobacteria|o__Enterobacteriales|f__Enterobacteriaceae	0.271288	0.837548	0.918369	0.112784
k__Bacteria|p__Proteobacteria|c__Gammaproteobacteria|o__Enterobacteriales|f__Enterobacteriaceae|2516	0.555219	0.929043	0.808201	0.120272
k__Bacteria|p__Proteobacteria|c__Gammaproteobacteria|o__Enterobacteriales|f__Enterobacteriaceae|g__Escherichia	0.320094	0.88131	0.934325	0.154442
k__Bacteria|p__Proteobacteria|c__Gammaproteobacteria|o__Enterobacteriales|f__Enterobacteriaceae|g__Escherichia|4834	0.130958	0.808164	0.97258	0.464077
k__Bacteria|p__Proteobacteria|c__Gammaproteobacteria|o__Enterobacteriales|f__Enterobacteriaceae|g__Escherichia|5354	0.982353	0.623642	0.753978	0.0181111
k__Bacteria|p__Proteobacteria|c__Gammaproteobacteria|o__Pasteurellales|f__Pasteurellaceae	0.624046	0.180152	0.170371	0.809167
k__Bacteria|p__Proteobacteria|c__Gammaproteobacteria|o__Pasteurellales|f__Pasteurellaceae|4451	0.724809	0.224031	0.0981353	0.493999
k__Bacteria|p__Tenericutes	0.522964	1.29214e-05	0.504134	0.631629
k__Bacteria|p__Tenericutes|c__Erysipelotrichi|o__Erysipelotrichales	0.514905	9.5454e-06	0.473768	0.664892
k__Bacteria|p__Tenericutes|c__Erysipelotrichi|o__Erysipelotrichales|f__Erysipelotrichaceae	0.514905	9.5454e-06	0.473768	0.664892
k__Bacteria|p__Tenericutes|c__Erysipelotrichi|o__Erysipelotrichales|f__Erysipelotrichaceae|g__	0.944169	0.00660855	0.603269	0.86124
k__Bacteria|p__Tenericutes|c__Erysipelotrichi|o__Erysipelotrichales|f__Erysipelotrichaceae|g__Clostridium	0.506283	1.17298e-05	0.252101	0.652086
k__Bacteria|p__Tenericutes|c__Erysipelotrichi|o__Erysipelotrichales|f__Erysipelotrichaceae|g__Clostridium|11	0.443345	0.0592559	0.984366	0.626536
k__Bacteria|p__Tenericutes|c__Erysipelotrichi|o__Erysipelotrichales|f__Erysipelotrichaceae|g__Clostridium|3963	0.976839	8.30577e-05	0.0678174	0.133411
k__Bacteria|p__Verrucomicrobia	0.495097	0.259747	0.484639	0.0679858
k__Bacteria|p__Verrucomicrobia|c__Verrucomicrobiae|o__Verrucomicrobiales	0.481295	0.266423	0.53	0.0777064
k__Bacteria|p__Verrucomicrobia|c__Verrucomicrobiae|o__Verrucomicrobiales|f__Verrucomicrobiaceae	0.477153	0.308274	0.569203	0.0936886
k__Bacteria|p__Verrucomicrobia|c__Verrucomicrobiae|o__Verrucomicrobiales|f__Verrucomicrobiaceae|g__Akkermansia	0.369525	0.543093	0.627496	0.278059

## Sheet: F.full.gene.pval_Pouch.csv
	ISCORE	Antibiotics	Outcome	Location	SYMBOL
143384	0.27383	0.117744	0.356058	0.527655	CACUL1
7515	0.485659	0.632906	0.364058	0.149829	XRCC1
9525	0.311338	0.29796	0.229789	0.0177053	VPS4B
79160	0.212852	0.758587	0.0765539	0.00128261	MGC4294
441951	0.194749	0.8306	0.0373173	1.00364e-05	ZFAS1
6900	0.117187	0.67447	0.298393	0.909835	CNTN2
83866	0.194922	0.301328	0.679266	0.0338079	TTTY11
51530	0.00782177	0.80038	0.0175608	0.16001	ZC3HC1
5740	0.00553461	0.0387876	3.07332e-05	0.494247	PTGIS
3737	0.0744592	0.454766	0.423406	8.04173e-17	KCNA2
55274	0.137864	0.997318	0.00253879	0.0200084	PHF10
26230	4.14375e-06	0.414994	0.000226773	5.56048e-18	TIAM2
374654	0.419064	0.863901	0.0660313	0.532755	KIF7
205428	0.964129	0.310385	0.532062	0.00228124	C3orf58
116541	0.709523	0.74281	0.42549	0.80086	MRPL54
8847	0.396253	0.133947	0.870708	0.0288053	DLEU2
9918	0.0783385	0.592142	0.841625	0.114906	NCAPD2
219681	0.0733447	0.673317	0.338882	0.288747	ARMC3
283742	0.667319	0.524836	0.859904	0.131767	FAM98B
283601	0.0396164	0.700653	0.165842	0.0109736	LINC00523
84230	8.3251e-05	0.500856	0.00445216	1.97898e-06	LRRC8C
4869	0.84503	0.446505	0.7923	6.22397e-05	NPM1
23354	0.578666	0.812693	0.0927134	0.000462987	HAUS5
26532	0.421263	0.521289	0.132336	0.441415	OR10H3
88745	0.0246933	0.84498	0.072246	6.19311e-05	RRP36
254910	0.820145	0.605752	0.453127	0.81546	LCE5A
5786	0.345551	0.405462	0.0423073	0.46763	PTPRA
391622	0.805642	0.879915	0.609992	0.460436	USP17L6P
25833	3.6182e-08	0.766842	0.000280481	1.33325e-06	POU2F3
79977	0.121683	0.79453	0.616839	0.34682	GRHL2
100127950	0.683952	0.0713434	0.902338	0.125904	HECW1-IT1
8789	0.785747	0.335806	0.0498226	0.714018	FBP2
2517	0.032501	0.879358	0.119349	0.243382	FUCA1
6563	0.921781	0.201196	0.36111	0.67768	SLC14A1
26579	7.66635e-07	0.450549	3.84006e-06	6.34079e-10	MYEOV
6164	0.134769	0.358552	0.420852	0.946803	RPL34
8073	0.0227296	0.627418	0.0212121	0.0213696	PTP4A2
22952	0.853111	0.627129	0.714179	0.383612	CYP2G1P
113251	0.00410581	0.976304	0.0309538	0.000477261	LARP4
57466	0.000232764	0.529253	0.000747913	3.56844e-05	SCAF4
54825	2.02073e-05	0.818172	0.00115431	4.814e-13	CDHR2
8766	0.0577481	0.350871	0.0589544	3.86745e-07	RAB11A
64978	0.871538	0.87772	0.816409	0.00533044	MRPL38
441024	0.0592794	0.504321	0.422087	0.605313	MTHFD2L
64969	0.0391897	0.980527	0.290145	0.0143288	MRPS5
79712	0.00744288	0.972695	0.104793	9.31604e-06	GTDC1
54807	0.0506366	0.869986	0.24056	0.225468	ZNF586
55239	3.68084e-05	0.235923	0.0105956	5.10683e-07	OGFOD1
353091	0.342854	0.790761	0.746742	0.520791	RAET1G
83640	0.822149	0.682429	0.783929	0.00391945	FAM103A1
720	0.000198868	0.842899	0.000266154	7.22036e-10	C4A
132243	0.3592	0.965985	0.420925	0.471913	H1FOO
120939	0.889177	0.918413	0.699084	0.120153	TMEM52B
55282	0.54839	0.458368	0.382815	0.13179	LRRC36
84957	0.00400147	0.528916	0.000927219	1.17251e-08	RELT
8517	0.0551176	0.120798	0.338857	0.00774317	IKBKG
441601	0.847249	0.861149	0.150198	0.244168	LOC441601
135941	0.742918	0.574451	0.221025	0.337975	OR2A14
10398	0.0196566	0.0445836	0.00352202	0.0366113	MYL9
8313	0.0252723	0.268946	0.219984	5.91122e-05	AXIN2
26696	0.559067	0.727921	0.774806	0.0581641	OR2T1
4956	0.00891589	0.972574	0.0298346	0.359945	ODF1
8087	0.841361	0.924353	0.164651	0.0425464	FXR1
55410	0.636472	0.109408	0.697088	0.851477	NCRNA00185
1493	0.00807165	0.862602	0.066933	1.30482e-11	CTLA4
123970	0.0792701	0.903948	0.0327004	0.995097	C16orf78
56302	0.840748	0.626127	0.634046	0.394753	TRPV5
55636	0.17162	0.771223	0.171184	0.143229	CHD7
219484	0.0113982	0.918708	0.00111897	0.169095	OR5M8
9366	0.175628	0.237162	0.264546	0.990623	RAB9BP1
648987	0.00187225	0.257027	0.00492105	0.00209033	LOC648987
729566	0.545708	0.477652	0.358619	0.167946	ZBTB8OSP1
5092	0.12834	0.135997	0.928978	0.0197456	PCBD1
147339	0.889596	0.501043	0.281621	0.463809	C18orf25
5920	0.11698	0.274558	0.343031	0.0600672	RARRES3
340654	0.7827	0.960422	0.717575	0.662565	LIPM
7287	0.427396	0.345806	0.772643	0.029101	TULP1
26986	0.912038	0.876714	0.194936	0.0492845	PABPC1
139422	0.356764	0.130201	0.40692	0.0115856	MAGEB10
114784	0.0112937	0.993983	0.0936276	0.0124764	CSMD2
3268	0.000210236	0.964674	0.0246496	2.40416e-05	AGFG2
9126	0.000248732	0.958587	2.74635e-06	4.76578e-12	SMC3
64641	0.659545	0.114175	0.984019	0.0930297	EBF2
2907	0.0123046	0.972747	0.00457557	0.245408	GRINA
83608	0.554807	0.284143	0.405721	0.508157	C18orf21
5929	0.103232	0.486664	0.0451151	0.0661311	RBBP5
10	6.43641e-05	0.659847	0.00199685	5.44997e-09	NAT2
7013	0.0555125	0.273385	0.0419561	0.739942	TERF1
222696	0.563689	0.225327	0.930879	0.196949	ZSCAN23
2201	0.00405614	0.00809535	0.00186018	8.67708e-06	FBN2
54810	3.1592e-08	0.575113	4.58582e-06	3.80347e-14	GIPC2
4317	0.00187502	0.410201	0.0555833	0.0598612	MMP8
374467	6.87423e-05	0.339092	0.0152759	5.53612e-07	C12orf63
441294	0.845604	0.383505	0.0600484	0.00226771	CTAGE15
3223	0.0072428	0.0601212	0.00359734	0.601026	HOXC6
6001	0.576202	0.635221	0.545638	0.448493	RGS10
221002	0.169033	0.330717	0.262644	0.000213419	RASGEF1A
168975	0.201912	0.577667	0.571441	0.523183	CNBD1
4923	0.532632	0.640221	0.904783	0.889635	NTSR1
27229	0.00723069	0.70386	0.0239057	1.13138e-07	TUBGCP4
6663	0.336043	0.508572	0.225119	0.00401413	SOX10
2346	0.0421156	0.700066	0.0488094	1.8027e-09	FOLH1
119032	0.00224076	0.534561	0.00433895	0.0171599	C10orf32
407031	0.636838	0.512538	0.419585	0.233581	MIR30C1
284340	5.71223e-05	0.618106	0.0289519	0.00653487	CXCL17
116255	0.69607	0.925007	0.323987	0.257983	MOGAT1
9468	0.0327288	0.466581	0.408403	0.005279	PCYT1B
8516	3.23643e-07	0.374763	0.00180092	2.56872e-10	ITGA8
23383	0.873252	0.332502	0.982298	0.00227546	MAU2
9110	5.09165e-05	0.792072	0.000796652	4.64533e-12	MTMR4
23026	0.172163	0.270684	0.164996	0.303134	MYO16
786	0.698596	0.44239	0.843281	0.843606	CACNG1
84210	0.0190537	0.917602	0.0374536	0.0123216	ANKRD20A1
81578	0.920682	0.613998	0.962466	0.0812725	COL21A1
7804	8.38798e-06	0.498716	0.000342472	9.86097e-15	LRP8
92359	0.065506	0.759629	0.11049	0.263891	CRB3
59342	0.227993	0.676796	0.411595	0.585619	SCPEP1
5908	0.377149	0.440913	0.9358	0.592023	RAP1B
7586	0.0388132	0.821866	0.313751	0.00241686	ZKSCAN1
440051	0.234394	0.579903	0.580191	0.357506	KRTAP5-11
9343	0.239678	0.719898	0.12206	0.0706439	EFTUD2
5996	0.00127518	0.620569	0.208006	0.000293764	RGS1
644524	0.419553	0.10392	0.597525	0.157265	NKX2-4
654254	0.432242	0.532582	0.0641272	0.380141	ZNF732
51699	0.992024	0.483626	0.777003	0.847821	VPS29
43849	0.325113	0.674601	0.0696384	0.120523	KLK12
160824	0.437647	0.792692	0.51884	0.43337	SP3P
5539	0.992216	0.369986	0.349089	0.0965606	PPY
4025	0.0447333	0.828871	0.0594146	0.782114	LPO
391059	0.356901	0.159416	0.951867	0.105873	FRRS1
619570	0.112758	0.297769	0.11092	2.4334e-06	SNORD95
1021	0.446826	0.613224	0.239325	3.3146e-07	CDK6
85409	0.680044	0.999026	0.563932	0.504899	NKD2
5030	0.000298118	0.163878	0.00053288	9.46795e-14	P2RY4
56261	0.00574617	0.8547	0.194306	0.0282928	GPCPD1
221120	0.509583	0.47632	0.787708	8.61513e-08	ALKBH3
29781	0.7225	0.284566	0.163256	0.492116	NCAPH2
3950	0.078064	0.964367	0.50428	0.705128	LECT2
4067	7.90553e-05	0.521875	9.17544e-05	5.9325e-05	LYN
4355	0.319775	0.610322	0.120821	0.310211	MPP2
130888	0.597673	0.947452	0.139067	0.0223518	FBXO36
4495	0.00242761	0.244052	0.0134456	8.41547e-09	MT1G
9322	0.151327	0.870881	0.330904	0.0110826	TRIP10
8557	0.91408	0.22834	0.27718	0.253169	TCAP
338323	0.0183586	0.182114	0.124267	2.4506e-17	NLRP14
7122	0.919611	0.827825	0.250725	0.763429	CLDN5
7026	0.58176	0.507024	0.935944	0.485312	NR2F2
53919	0.248111	0.521605	0.433166	0.0191066	SLCO1C1
8858	0.107889	0.720339	0.00415565	9.84904e-05	PROZ
149373	0.971551	0.0554492	0.987006	0.030358	LOC149373
219873	0.310548	0.0603181	0.444505	0.648799	OR10S1
50615	0.113915	0.605358	0.153235	2.4571e-08	IL21R
6549	0.318275	0.464887	0.166048	0.190015	SLC9A2
406945	0.350102	0.0531433	0.291389	0.0392889	MIR153-2
253714	0.116631	0.790303	0.108983	0.589686	MMS22L
7905	0.0628904	0.412719	0.260551	0.677906	REEP5
121278	0.732806	0.714373	0.875825	0.0527093	TPH2
400830	0.235474	0.497393	0.222426	0.708463	DEFB132
143425	0.964458	0.431798	0.987695	0.0250441	SYT9
2118	0.205351	0.500459	0.883332	0.226549	ETV4
83706	0.098594	0.79807	0.114498	5.45157e-06	FERMT3
26249	0.0211026	0.24916	0.204296	5.40748e-06	KLHL3
84680	0.643788	0.450321	0.671583	0.0149807	ACCS
4604	0.090337	0.649982	0.399906	0.135858	MYBPC1
162979	0.593297	0.901974	0.493817	0.0476459	ZNF296
266	0.633478	0.108941	0.735968	0.534125	AMELY
283254	0.510826	0.277583	0.693141	0.00510608	HARBI1
57407	0.845	0.784249	0.584886	0.379029	NMRAL1
64855	0.186509	0.0667379	0.282715	0.0182912	FAM129B
114787	0.533823	0.949226	0.529133	0.593975	GPRIN1
390212	0.98268	0.840246	0.191414	0.143597	GPR152
84663	0.367174	0.206279	0.835955	0.665861	NA
9938	0.0851939	0.654146	0.30287	2.77899e-06	ARHGAP25
57062	0.798729	0.716805	0.867004	0.00190582	DDX24
23234	0.352163	0.744752	0.26443	0.000852853	DNAJC9
10420	1.28137e-08	0.792957	3.38705e-06	1.09981e-14	TESK2
127002	0.402481	0.230393	0.819848	0.0731418	ATXN7L2
286527	0.215597	0.668345	0.886994	0.00190378	TMSB15B
51263	0.106271	0.707453	0.254526	0.0927865	MRPL30
9435	0.00949399	0.823847	0.0156181	3.67273e-08	CHST2
93589	0.555294	0.206171	0.748344	0.0879096	CACNA2D4
8427	0.442047	0.80743	0.864187	0.00140101	ZNF282
642623	0.168179	0.706851	0.108354	0.0926572	UBTFL1
6783	0.00161018	0.728902	0.012995	0.0389775	SULT1E1
730130	0.0156766	0.959537	0.234248	2.445e-11	TMEM229A
55384	6.91824e-06	0.0383865	1.46198e-05	0.520254	MEG3
6632	0.296467	0.787257	0.295051	0.000188534	SNRPD1
2056	0.00927658	0.749464	0.303543	0.115193	EPO
10623	0.00823238	0.953603	0.0187644	0.578662	POLR3C
151887	4.55963e-05	0.341976	0.00152233	0.326352	CCDC80
2171	0.67965	0.860553	0.447666	0.0260688	FABP5
7551	0.000552298	0.388354	0.000742201	5.04631e-08	ZNF3
401145	0.00171434	0.120093	0.00689758	2.77862e-06	CCSER1
54552	0.0606947	0.155594	0.201616	0.743881	GNL3L
8708	0.576291	0.149394	0.880826	0.000800155	B3GALT1
8292	0.974623	0.8073	0.167356	1.08404e-05	COLQ
10561	0.0392124	0.982495	0.166121	0.522004	IFI44
7536	0.570689	0.235773	0.90934	0.0434807	SF1
779	0.249164	0.865583	0.184999	0.681558	CACNA1S
54733	5.15824e-06	0.51056	2.65002e-05	2.06225e-05	SLC35F2
27185	0.00176411	0.931528	0.0243203	1.64878e-05	DISC1
5433	0.0190564	0.919743	0.0492087	0.514027	POLR2D
11155	0.315463	0.568603	0.734837	0.000787726	LDB3
100128751	0.809321	0.156775	0.745436	0.0600945	LOC100128751
91574	0.895788	0.00727175	0.182333	0.156089	C12orf65
115111	0.509103	0.968025	0.985637	0.305026	SLC26A7
317716	0.190947	0.592366	0.118554	0.113019	BPIFA4P
80351	0.953086	0.645839	0.523167	0.659163	TNKS2
60626	0.394386	0.333567	0.87556	0.858047	RIC8A
59286	0.995543	0.462365	0.328812	0.05225	UBL5
79001	0.0262778	0.287697	0.0020369	0.00575631	VKORC1
84661	0.461305	0.65756	0.543776	0.657579	DPY30
23547	0.161892	0.852587	0.419749	0.397403	LILRA4
127540	0.701023	0.628994	0.13025	0.943727	HMGB4
55601	0.353931	0.886383	0.677985	0.0298085	DDX60
160140	0.422635	0.368363	0.398002	0.440736	C11orf65
6814	0.0700406	0.481891	0.0117039	1.87579e-05	STXBP3
26659	0.543359	0.776222	0.179741	0.0797188	OR7A5
3000	0.311453	0.485667	0.329878	0.16356	GUCY2D
51440	0.0940367	0.497584	0.120889	0.427829	HPCAL4
114789	0.716022	0.900354	0.943209	0.0356513	SLC25A25
491	0.303152	0.655271	0.151147	0.40612	ATP2B2
901	0.133761	0.612655	0.536835	0.0417943	CCNG2
8364	0.261038	0.21264	0.39584	0.134152	HIST1H4C
27134	0.234021	0.705028	0.791222	0.0082978	TJP3
10529	0.000676707	0.0309981	0.000318237	1.54659e-11	NEBL
284123	0.798657	0.850579	0.774336	0.905896	FAM27L
3775	0.0997785	0.565867	0.17188	0.0453475	KCNK1
26013	0.000117216	0.106919	0.012681	0.22649	L3MBTL1
1844	0.287121	0.929318	0.980536	0.0174359	DUSP2
406886	0.0149003	0.212039	0.000285648	0.0360495	MIRLET7D
4758	0.277535	0.242064	0.630154	8.32797e-07	NEU1
64343	0.710605	0.522676	0.753464	0.0119535	AZI2
3587	0.00683391	0.50716	0.0436274	8.34781e-06	IL10RA
142910	0.039273	0.777808	0.077087	0.0377737	LIPJ
39	0.880953	0.360644	0.742817	0.226041	ACAT2
58489	0.407109	0.510226	0.210477	0.576452	ABHD17C
23554	0.0195595	0.663	0.0557821	1.83992e-10	TSPAN12
762	0.0349774	0.875722	0.182969	6.5587e-13	CA4
80067	0.728031	0.644633	0.607119	0.751499	DCAF17
84966	0.906979	0.785638	0.378206	0.617615	IGSF21
1345	0.000149839	0.564689	0.00420536	0.033127	COX6C
2774	0.000777398	0.730217	0.0081491	0.0099821	GNAL
494188	0.588272	0.432649	0.580133	0.842334	FBXO47
60370	0.0576713	0.32014	0.0485276	0.000632406	AVPI1
54836	0.155481	0.286439	0.0710697	0.0886418	BSPRY
79902	0.672336	0.262818	0.175096	0.0550948	NUP85
84734	0.0362288	0.0624863	0.0104575	1.96884e-07	FAM167B
10841	0.0221332	0.542059	0.158898	0.985346	FTCD
54676	0.998624	0.348645	0.832531	0.19859	GTPBP2
6228	0.346448	0.596631	0.574028	0.154735	RPS23
440574	0.773351	0.881075	0.780781	0.128685	MINOS1
3234	0.0104379	0.001946	0.0844715	0.0873453	HOXD8
147011	0.753571	0.903621	0.655834	0.535063	PROCA1
283693	0.989434	0.0468607	0.73525	0.17924	LOC283693
1474	0.165141	0.318026	0.363647	0.0695332	CST6
255488	9.68286e-05	0.204951	0.00303469	1.26371e-05	RNF144B
93986	2.5147e-05	0.48739	1.12144e-05	1.95429e-09	FOXP2
10917	0.109992	0.615131	0.803571	0.0387443	BTNL3
55128	0.631561	0.934814	0.597485	0.00174896	TRIM68
58530	0.852572	0.961668	0.754184	0.802406	LY6G6D
23062	0.223214	0.576625	0.285721	4.69211e-05	GGA2
90273	0.916032	0.55051	0.937213	0.00256861	CEACAM21
22916	0.17911	0.714995	0.108781	0.0735998	NCBP2
80758	0.560104	0.971848	0.949756	0.638522	PRR7
79290	0.149118	0.784106	0.139035	0.48923	OR13A1
5626	0.762636	0.848734	0.942332	0.986112	PROP1
192670	0.142994	0.928744	0.572846	0.000164953	AGO4
55964	0.000515149	0.976806	0.00992417	0.126274	2014-09-03
389257	0.0884425	0.169779	0.0830086	0.982812	LRRC14B
64743	0.462836	0.975408	0.122479	0.885987	WDR13
84900	0.881543	0.929683	0.977562	0.000590175	RNFT2
387119	0.128449	0.390586	0.595823	0.00893107	CEP85L
5746	0.00127138	0.699607	0.158853	0.029168	PTH2R
394	0.00594207	0.881539	0.00115627	1.23621e-09	ARHGAP5
159989	0.434389	0.228995	0.41595	0.816991	CCDC67
606553	0.135027	0.781356	0.955623	7.46194e-05	C8orf49
4188	0.0712193	0.328164	0.0131874	0.0610777	MDFI
23046	0.143043	0.775643	0.0793775	1.85619e-12	KIF21B
8668	0.00494596	0.457394	0.000328294	2.60559e-07	EIF3I
57826	0.391524	0.231975	0.337467	0.632142	RAP2C
26291	0.96129	0.843918	0.411065	0.12387	FGF21
7577	0.890026	0.761013	0.278276	0.580711	ZNF29P
342979	0.126198	0.650504	0.429094	0.192356	PALM3
29760	1.00848e-06	0.371003	0.000362441	0.119744	BLNK
3107	0.80569	0.685862	0.551838	0.216564	HLA-C
23125	0.882843	0.680289	0.247839	0.0277013	CAMTA2
375757	1.74708e-05	0.328083	3.79378e-05	0.0014136	SWI5
7576	0.15701	0.889556	0.067852	0.210551	ZNF28
7716	0.232276	0.448147	0.907315	0.041487	VEZF1
51604	0.590426	0.306661	0.273511	0.645372	PIGT
4957	0.0189887	0.483862	0.00682895	7.06691e-10	ODF2
8545	0.0219888	0.265098	0.0436832	0.00960881	CGGBP1
8175	0.699793	0.741252	0.988042	0.000312047	SF3A2
5889	0.201614	0.381216	0.453776	0.0472299	RAD51C
150000	0.00134376	0.744697	0.0036907	5.52954e-06	ABCC13
150527	0.665353	0.515932	0.431287	0.724353	TISP43
22798	0.274271	0.477406	0.0486292	8.91406e-06	LAMB4
10151	0.0693147	0.235262	0.19772	0.186736	HNRNPA3P1
149428	0.0143616	0.750654	0.0410638	0.144119	BNIPL
6533	0.490532	0.461662	0.223994	6.93883e-06	SLC6A6
27309	0.829219	0.831551	0.921588	0.92778	ZNF330
254228	0.00559157	0.365393	0.482334	0.612826	FAM26E
57787	0.37932	0.547824	0.813554	0.0973185	MARK4
84321	0.0069158	0.323252	0.289996	0.025937	THOC3
392392	0.286668	0.247461	0.314003	0.398707	OR1K1
1111	0.758748	0.528949	0.739003	0.0206667	CHEK1
58512	0.184319	0.288125	0.227384	0.419625	DLGAP3
27301	0.881235	0.565064	0.1847	0.636597	APEX2
8913	0.973893	0.350593	0.159093	0.956434	CACNA1G
3400	0.561892	0.279949	0.38352	0.0637061	ID4
317749	8.49096e-05	0.966922	0.00287792	1.87692e-19	DHRS4L2
2962	0.529152	0.266351	0.0838373	0.583721	GTF2F1
9211	0.235759	0.268964	0.360286	0.963687	LGI1
51024	0.772306	0.778723	0.415214	0.0365466	FIS1
8431	0.0338104	0.936797	0.0111743	5.09442e-07	NR0B2
666	0.02828	0.831743	0.165353	0.260503	BOK
29123	0.0791465	0.193884	0.424035	0.0292391	ANKRD11
2321	1.77275e-06	0.0377482	0.000339679	0.0046089	FLT1
3185	0.474922	0.151296	0.966633	0.209733	HNRNPF
197187	0.727171	0.336473	0.659996	0.0506812	SNAI3-AS1
374768	0.0145491	0.926407	0.0179177	0.449513	SPEM1
81050	0.517791	0.317953	0.949697	0.179199	OR5AC2
389690	0.8635	0.205009	0.980782	0.22653	MROH5
64598	0.895561	0.239844	0.220975	0.0205223	MOSPD3
9088	0.673271	0.268426	0.189414	0.0161161	PKMYT1
23105	0.0646781	0.625653	0.320885	0.00191141	FSTL4
10875	0.696165	0.719876	0.945279	0.880536	FGL2
1630	1.32367e-07	0.834164	0.000247644	9.2975e-15	DCC
389493	0.33625	0.192664	0.729778	0.677998	NUPR1L
6370	4.07988e-06	0.421328	0.00396405	3.21785e-06	CCL25
3426	0.000154924	0.35245	2.36784e-05	1.03997e-11	CFI
79701	0.369385	0.731039	0.0391844	0.876823	OGFOD3
1365	0.125723	0.702471	0.534972	0.000802194	CLDN3
56999	5.12556e-10	0.0691334	7.89884e-07	1.76618e-07	ADAMTS9
53630	0.00869141	0.960099	0.552056	0.604465	BCMO1
114026	0.784447	0.752603	0.675525	0.0322277	ZIM3
54762	4.97564e-07	0.670427	2.91142e-05	1.10762e-14	GRAMD1C
79664	0.775907	0.918747	0.969691	0.379642	NARG2
3738	0.0753813	0.0795044	0.806594	3.61759e-14	KCNA3
138199	0.000590473	0.735193	1.59104e-05	8.47393e-13	C9orf41
90480	0.557284	0.841437	0.419195	0.25023	GADD45GIP1
5657	0.893695	0.580249	0.169808	0.993252	PRTN3
84277	0.480768	0.353785	0.137533	0.0166364	DNAJC30
11037	0.0660817	0.284563	0.0671475	0.321531	STON1
23531	3.74257e-05	0.275433	0.00113834	9.26131e-10	MMD
7322	0.806865	0.633096	0.428661	0.0674471	UBE2D2
8344	0.333314	0.274255	0.890791	0.000216103	HIST1H2BE
26468	0.115282	0.00601154	0.141361	0.84871	LHX6
751816	0.308193	0.0885538	0.258977	0.634683	DSERG1
341883	0.172068	0.0361792	0.0354284	0.000878995	LRRC9
10891	1.68261e-06	0.564766	1.96539e-05	2.86904e-08	PPARGC1A
6278	0.0907057	0.305771	0.527737	0.965099	S100A7
79050	0.293797	0.810328	0.167509	0.131959	NOC4L
285498	0.3255	0.576275	0.453377	0.859447	RNF212
400935	0.599715	0.507048	0.665516	8.60174e-05	IL17REL
904	0.331511	0.0850877	0.0729697	0.497583	CCNT1
90809	0.0146428	0.0749867	0.199767	0.00523478	TMEM55B
90416	0.608454	0.0602946	0.625037	0.182269	C15orf57
57824	0.792881	0.572814	0.41099	0.938528	HMHB1
57595	0.42694	0.145741	0.765253	0.816679	PDZD4
2335	1.70407e-05	0.0476305	0.000379141	0.0268369	FN1
342926	0.948045	0.837676	0.934874	0.0222075	ZNF677
149951	0.155317	0.925644	0.152304	0.00013977	COMMD7
148645	0.0094913	0.445354	0.0462793	0.0168875	LINC00337
7849	0.989229	0.427664	0.675258	0.562868	PAX8
340156	0.723624	0.109061	0.914646	0.861909	MYLK4
84448	0.0210472	0.827713	0.00156964	0.00107941	ABLIM2
728773	0.750767	0.9981	0.74075	0.107938	PABPC1P2
5790	0.745354	0.295881	0.809192	0.00214295	PTPRCAP
256355	0.562369	0.833635	0.772312	0.0198395	RPS2P32
1961	0.768476	0.89989	0.631805	0.0163452	EGR4
55622	0.741816	0.226886	0.907775	0.100903	TTC27
81532	0.579691	0.568141	0.730695	0.421544	MOB2
714	0.165428	0.554861	0.0281749	0.147921	C1QC
22897	0.00087431	0.295225	0.000494982	0.00832236	CEP164
124535	0.221545	0.0155147	0.0994719	0.134068	HSF5
5995	0.48523	0.908783	0.18817	0.698209	RGR
11047	0.140177	0.855782	0.055681	0.00225545	ADRM1
9495	0.0041121	0.709798	0.0263843	0.519054	AKAP5
55699	0.0290725	0.689804	0.0809091	1.91944e-06	IARS2
169792	0.000499807	0.25309	0.0160425	0.179956	GLIS3
390667	0.931603	0.519286	0.653658	0.527802	PTX4
8565	0.0510522	0.565136	0.0365636	1.94113e-06	YARS
151531	0.0932893	0.872422	0.0107969	0.0716072	UPP2
23158	0.974853	0.218256	0.957849	0.00615863	TBC1D9
5462	0.338971	0.341938	0.817787	0.34652	POU5F1B
266697	0.478203	0.918875	0.871364	0.446973	POM121L4P
4953	1.56549e-06	0.405084	9.6111e-05	1.96375e-10	ODC1
4809	0.0452194	0.87656	0.0131201	1.43437e-05	NHP2L1
57325	7.48993e-06	0.60698	0.00018172	2.98806e-11	CSRP2BP
220064	0.121586	0.145646	0.336623	0.155867	ORAOV1
255928	0.674994	0.58704	0.863524	0.183925	SYT14
23546	0.762565	0.760814	0.613918	0.41189	SYNGR4
407037	0.235579	0.818782	0.292578	0.561952	MIR320A
25957	0.468513	0.246418	0.425531	0.811285	PNISR
79144	0.674302	0.0242319	0.770807	0.000301239	PPDPF
6139	0.126405	0.692834	0.284558	0.00203256	RPL17
9764	3.28162e-05	0.416022	0.000475697	1.35422e-07	KIAA0513
6232	0.639156	0.249048	0.871885	0.00239107	RPS27
401232	0.0476597	0.710633	0.112752	0.00102621	LINC01011
170393	0.809396	0.553066	0.588147	0.43599	C10orf91
387718	0.308207	0.0519034	0.369227	0.112868	TEX36
388503	0.884134	0.543638	0.360956	0.0554087	C3P1
51434	0.016083	0.68599	0.00796567	2.71501e-06	ANAPC7
1182	0.115364	0.227481	0.29569	8.85865e-05	CLCN3
100379295	0.152094	0.991567	0.265457	0.000130309	RNY4P8
259290	0.41268	0.0930591	0.525581	0.227671	TAS2R31
63974	0.56077	0.169395	0.86667	0.0228275	NEUROD6
57410	0.177128	0.814727	0.236003	0.182633	SCYL1
5862	0.0222104	0.945197	0.0140517	0.0589195	RAB2A
9920	0.00439731	0.934779	0.0461606	0.0623794	KBTBD11
27031	0.786745	0.514689	0.483184	0.0198147	NPHP3
10459	0.0263658	0.485869	0.031828	0.0021342	MAD2L2
4199	0.00983251	0.061244	0.00354671	2.18727e-07	ME1
10683	0.197135	0.763066	0.121045	0.999931	DLL3
79811	0.27237	0.923883	0.699766	0.467384	SLTM
5471	0.887865	0.95651	0.885118	1.113e-08	PPAT
4654	0.370851	0.5658	0.64354	0.102703	MYOD1
11282	1.45357e-05	0.97534	0.00370109	1.01327e-09	MGAT4B
7739	6.39385e-07	0.619718	0.00014168	1.09062e-09	ZNF185
27156	0.826554	0.554003	0.792849	0.514166	RTDR1
51111	0.00484504	0.88135	0.00251536	5.15599e-08	SUV420H1
91801	0.67779	0.674852	0.493634	0.00232026	ALKBH8
4619	0.0165287	0.00944291	0.0124709	0.942964	MYH1
149499	0.100942	0.475712	0.298566	0.719002	LRRC71
7291	4.41297e-06	0.548044	0.000440899	0.0103841	TWIST1
160364	0.00207684	0.798124	0.0138407	7.17463e-07	CLEC12A
3675	0.285293	0.383804	0.433754	9.05031e-06	ITGA3
9330	0.444502	0.815301	0.159201	0.116485	GTF3C3
8187	0.3597	0.95299	0.590781	0.0219965	ZNF239
9118	0.511873	0.837613	0.59494	0.0014723	INA
27236	0.233405	0.898759	0.284385	0.0667807	ARFIP1
112464	4.70519e-07	0.0379663	0.000180254	0.0189629	PRKCDBP
5925	0.131491	0.920582	0.200283	0.000983644	RB1
338751	0.504292	0.552357	0.742273	0.642898	OR52L1
4170	3.08616e-05	0.890259	0.00304571	0.000296317	MCL1
219899	0.0281612	0.317669	0.907578	0.00911819	TBCEL
116143	0.992227	0.0841468	0.457375	0.54302	WDR92
57459	0.657629	0.863225	0.618554	0.371422	GATAD2B
57464	3.07662e-09	0.0399269	1.21181e-05	6.55779e-12	STRIP2
203	0.0295523	0.0652797	0.00224915	1.34165e-08	AK1
692085	0.660511	0.425765	0.660407	0.0144936	SNORD45C
494141	0.553112	0.974187	0.48232	1.31705e-06	LOC494141
51652	0.33791	0.789112	0.369323	0.11452	CHMP3
343563	0.175144	0.20016	0.627631	0.000276997	OR2T29
59271	1.08462e-06	0.530081	1.0847e-05	0.00574829	EVA1C
406946	0.185346	0.420931	0.0697956	0.013133	MIR154
123264	4.99194e-09	0.997882	8.19892e-06	5.9301e-06	SLC51B
89890	0.454455	0.692708	0.105625	2.152e-05	KBTBD6
3797	0.0417282	0.0280197	0.00808135	0.0116595	KIF3C
23137	0.390996	0.628593	0.724884	0.749086	SMC5
574514	0.830931	0.431631	0.714382	0.00456094	MIR509-1
80816	0.294814	0.666799	0.055919	0.000105359	ASXL3
79692	0.106691	0.571146	0.0332782	0.398837	ZNF322
149830	0.656067	0.790768	0.873121	0.508296	PRNT
84938	0.648911	0.215012	0.390999	0.0359956	ATG4C
548644	0.993586	0.540214	0.500945	0.907991	POLR2J3
892	0.105723	0.856035	0.410176	5.88067e-06	CCNC
130827	0.162545	0.298266	0.326687	3.22054e-09	TMEM182
91133	0.23942	0.10184	0.223418	1.58301e-11	L3MBTL4
81034	0.01044	0.265023	0.230751	0.00255335	SLC25A32
9739	0.868721	0.931215	0.824477	0.704036	SETD1A
10713	0.43466	0.0887731	0.075114	0.0617839	USP39
23160	0.0519041	0.563231	0.308314	0.0162818	WDR43
8514	0.0251183	0.856387	0.0366301	1.41252e-07	KCNAB2
653687	0.58515	0.0259529	0.884679	0.110186	FAM226B
1794	0.0130204	0.387905	0.0484897	3.14331e-08	DOCK2
168537	0.789021	0.822965	0.427449	0.870404	GIMAP7
6781	1.4236e-06	0.070409	0.0085653	0.122109	STC1
658	0.741437	0.846196	0.560812	0.181793	BMPR1B
7916	0.638278	0.353357	0.272496	0.0257512	PRRC2A
158800	0.559017	0.236222	0.50513	0.118822	RHOXF1
51209	0.723793	0.31888	0.323028	0.558681	RAB9B
55041	0.425393	0.345502	0.545965	0.00386169	PLEKHB2
55213	0.01992	0.518246	0.0731882	0.00510275	RCBTB1
245934	0.238593	0.586271	0.713518	0.48635	DEFB121
100124536	0.429991	0.464899	0.885386	4.91863e-05	SNORA38B
55652	0.0968605	0.52514	0.000728429	0.328161	SLC48A1
375704	0.535135	0.628355	0.228461	0.101095	ENHO
9152	0.449734	0.825344	0.676206	0.85291	SLC6A5
3814	0.910307	0.631386	0.788306	0.633851	KISS1
1207	0.102253	0.354325	0.25281	0.773392	CLNS1A
54482	0.738576	0.0733207	0.447271	0.584323	TRMT13
4335	0.885229	0.815098	0.413385	0.750729	MNT
247	0.421913	0.666998	0.185972	0.11429	ALOX15B
79848	0.325523	0.499621	0.865831	0.689723	CSPP1
4938	0.0229977	0.561693	0.22738	0.507788	OAS1
440044	0.614351	0.743153	0.733158	0.393575	SLC22A20
3421	0.0499261	0.850232	0.388423	0.139313	IDH3G
388507	0.325298	0.554107	0.728739	0.0335499	ZNF788
5630	0.647697	0.982502	0.222156	0.163964	PRPH
347051	2.01277e-05	0.593501	0.000709863	3.47097e-11	SLC10A5
84617	3.08472e-05	0.110413	0.000937891	0.00262403	TUBB6
24138	0.10481	0.281457	0.0159272	0.984285	IFIT5
54868	0.0788535	0.496508	0.0817008	0.000702857	TMEM104
91749	8.60412e-07	0.2015	4.57728e-06	9.99391e-15	KIAA1919
151871	0.605853	0.74886	0.853178	0.697302	DPPA2
387990	0.70656	0.54715	0.678536	0.970423	TOMM20L
121227	0.490826	0.716482	0.0591968	0.176088	LRIG3
22931	0.576704	0.837103	0.211493	0.0129958	RAB18
574436	0.980956	0.0488986	0.369842	0.0220999	MIR485
10522	0.209398	0.295357	0.183091	0.00160467	DEAF1
132720	0.000750471	0.100501	0.000210692	0.00021781	C4orf32
151903	0.700834	0.673745	0.660677	0.17576	CCDC12
337966	0.782286	0.961543	0.908442	0.299616	KRTAP6-1
116840	0.685253	0.955471	0.490654	0.527413	CNTROB
85509	0.511295	0.601337	0.532868	0.0236475	MBD3L1
79912	0.000396535	0.0750169	0.000200941	2.13307e-07	PYROXD1
50832	0.0467778	0.852996	0.00713934	0.264014	TAS2R4
3327	0.194507	0.205345	0.167748	0.586377	HSP90AB3P
90407	1.1041e-07	0.730423	5.2942e-05	8.08935e-14	TMEM41A
701	0.566937	0.748727	0.99553	0.00129108	BUB1B
57091	1.14394e-06	0.496969	0.000135379	0.0927739	CASS4
627	0.00625553	0.205039	0.613432	0.00093726	BDNF
644000	0.218086	0.89809	0.997136	0.924994	ARAF2P
64600	0.725077	0.834577	0.422823	0.038721	PLA2G2F
83746	0.148332	0.776532	0.146558	0.0490713	L3MBTL2
5150	0.872229	0.194895	0.465894	0.00401876	PDE7A
2618	0.040716	0.265649	0.133141	0.0368884	GART
64285	0.000285418	0.161764	0.00334682	1.59554e-07	RHBDF1
4756	0.000420135	0.58897	0.0513246	6.01022e-07	NEO1
56996	0.307598	0.313898	0.0348238	0.068214	SLC12A9
79634	0.00371721	0.97759	0.00541552	0.0383039	SCRN3
441457	0.831219	0.31796	0.895706	0.504115	NUTM2G
348110	0.00227265	0.852603	0.108041	1.62012e-05	C15orf38
2730	0.0059948	0.619212	0.00589773	1.43573e-06	GCLM
7813	0.202902	0.168185	0.857799	0.88273	EVI5
10558	0.455065	0.417917	0.271847	0.0257089	SPTLC1
100049587	0.0845087	0.858251	0.0581232	0.00117128	SIGLEC14
3626	0.853047	0.496339	0.272913	0.95488	INHBC
4985	0.235212	0.542932	0.825168	0.091821	OPRD1
4626	0.0188302	0.665478	0.0225396	0.531351	MYH8
55740	9.04804e-05	0.0192033	0.000508673	0.0847534	ENAH
51276	0.276004	0.261385	0.0750588	0.861623	ZNF571
79768	0.247343	0.220481	0.600011	0.110166	KATNBL1
1816	0.502173	0.781091	0.838202	0.480099	DRD5
29799	0.177356	0.925698	0.629379	0.00103021	YPEL1
23232	0.0733645	0.768305	0.108748	4.13072e-06	TBC1D12
140545	0.372618	0.307399	0.487492	0.510081	RNF32
55319	0.172328	0.774874	0.806666	6.55853e-07	TMA16
4088	0.000739528	0.552093	0.00429122	6.14081e-07	SMAD3
2134	0.0255747	0.342064	0.148581	0.797201	EXTL1
441871	0.782299	0.560522	0.505304	0.819173	PRAMEF7
64773	0.0365278	0.590732	0.00612266	0.00654837	PCED1A
7477	0.444755	0.54662	0.754946	0.361647	WNT7B
54532	0.513854	0.973154	0.889819	0.757696	USP53
23589	0.308843	0.57502	0.159088	0.641161	CARHSP1
54977	0.223574	0.212595	0.67387	0.35606	SLC25A38
390191	0.710493	0.190781	0.564386	0.503286	OR5B12
5634	0.832212	0.852252	0.521252	3.33497e-05	PRPS2
284802	0.0119912	0.1638	0.0165845	0.0151981	FRG1B
55421	0.85176	0.527928	0.915012	0.329647	C17orf85
730013	0.000240852	0.641862	0.00519165	1.90378e-10	ABCC6P2
393	0.0222452	0.90024	0.00153936	1.07399e-09	ARHGAP4
284273	4.85997e-05	0.820185	0.004942	6.79967e-10	ZADH2
9748	0.290311	0.757897	0.925127	0.0531099	SLK
5128	0.131369	0.668914	0.838828	0.91901	CDK17
260293	0.00793663	0.136818	1.608e-06	4.47477e-08	CYP4X1
147807	0.914082	0.659005	0.507175	0.792176	ZNF524
9112	0.160687	0.999705	0.548308	0.319827	MTA1
131377	0.391806	0.787115	0.495813	0.0982494	KLHL40
3664	0.00216021	0.678941	0.00740942	2.39907e-05	IRF6
399664	0.637598	0.119396	0.957094	0.96243	MEX3D
9312	0.0712541	0.267176	0.398883	1.56722e-07	KCNB2
148979	0.16124	0.362923	0.645052	0.548727	GLIS1
2998	0.143061	0.724165	0.136214	0.641009	GYS2
116447	0.335938	0.288477	0.00878506	5.8811e-08	TOP1MT
375323	0.540567	0.993341	0.721839	0.00366613	LHFPL4
51031	6.21236e-05	0.626787	0.0018418	4.88193e-10	GLOD4
1879	0.0276247	0.518131	0.0425426	1.03447e-05	EBF1
8575	0.191264	0.988053	0.294401	0.0730416	PRKRA
7423	0.773322	0.120952	0.531902	0.000556808	VEGFB
10195	0.512824	0.553231	0.132672	0.660774	ALG3
9797	0.773333	0.204825	0.642365	0.925216	TATDN2
79760	0.656531	0.529201	0.0569384	1.59783e-06	GEMIN7
414927	0.617113	0.649715	0.779499	0.144622	MGC34796
5818	0.587861	0.244751	0.0402582	0.000140477	PVRL1
400916	0.0135571	0.169332	0.275002	0.207191	CHCHD10
5073	0.00371557	0.783126	0.0408165	0.00043345	PARN
23338	0.755125	0.285656	0.546613	9.01679e-07	PHF15
56255	0.786994	0.835722	0.695254	2.2134e-11	TMX4
273	0.00341597	0.125928	0.0859719	0.279927	AMPH
29951	0.0001997	0.507361	0.00558435	0.0556932	PDZRN4
10231	0.0449289	0.453249	0.294282	0.058359	RCAN2
1057	0.37345	0.831042	0.391829	0.00381667	CELP
5558	0.513437	0.301337	0.699958	0.0076981	PRIM2
727800	0.775213	0.662522	0.656151	0.028863	RNF208
199920	0.132053	0.908792	0.123751	1.95064e-05	C1orf168
51124	0.769336	0.89511	0.646207	0.039513	IER3IP1
11104	0.0323376	0.894064	0.0144948	0.482574	KATNA1
389072	0.0155665	0.400352	0.00944258	0.0318742	PLEKHM3
7128	0.23581	0.600321	0.665388	0.40018	TNFAIP3
4515	0.216442	0.17414	0.274556	0.0106967	MTCP1
79571	0.46514	0.920859	0.537307	0.980348	GCC1
11159	0.997429	0.727507	0.355805	0.68586	RABL2A
723961	0.345764	0.502181	0.843182	0.000118068	INS-IGF2
132625	0.726178	0.549863	0.3664	0.395993	ZFP42
3547	0.0389552	0.738603	0.0682027	0.0230392	IGSF1
9079	8.29292e-09	0.0243148	2.83084e-05	5.55017e-05	LDB2
546	0.24224	0.774233	0.913477	0.0193754	ATRX
202915	0.00166953	0.684844	0.0154361	7.69326e-08	TMEM184A
219623	0.00249057	0.290195	0.050162	0.0872374	TMEM26
345630	0.306275	0.881338	0.985529	0.00653797	FBLL1
6079	0.0664738	0.348998	0.171827	0.000367661	SNORD15A
55160	0.540553	0.30298	0.0398483	0.000729805	ARHGEF10L
3239	0.439315	0.955701	0.509061	0.209487	HOXD13
4588	1.77006e-05	0.172223	0.000148741	5.02083e-06	MUC6
22807	0.00432472	0.344544	0.0437864	4.92711e-10	IKZF2
80304	0.282238	0.6064	0.888047	0.0137313	C2orf44
140578	0.24467	0.556721	0.0979621	0.0922195	CHODL
7547	0.763387	0.0932821	0.0432167	0.656242	ZIC3
399726	0.910714	0.67009	0.0502955	0.290932	CASC10
79574	4.12529e-05	0.97854	0.00387211	1.00476e-11	EPS8L3
51027	0.0769439	0.0318348	0.674507	0.0184498	BOLA1
26270	0.0051377	0.970234	0.0301102	1.04426e-05	FBXO6
942	0.000104462	0.851454	0.0045699	6.04318e-05	CD86
220929	1.83426e-05	0.341674	0.000151336	0.0215801	ZNF438
303	0.000732277	0.251254	0.000144135	0.00121629	ANXA2P1
231	2.62135e-05	0.162848	0.00071791	3.44787e-06	AKR1B1
79697	0.210293	0.257206	0.0976296	0.0576301	C14orf169
79065	0.107945	0.465227	0.200386	5.13726e-08	ATG9A
26040	0.0700178	0.795284	0.182465	1.2231e-11	SETBP1
51077	0.566919	0.325347	0.383637	0.168783	FCF1
257000	0.554648	0.450035	0.479408	0.882786	TINCR
9477	0.252389	0.3506	0.846843	0.263548	MED20
84206	0.478417	0.123135	0.345424	0.555481	MEX3B
23193	0.360351	0.901184	0.878505	0.497278	GANAB
23169	0.00573959	0.874693	0.00149172	4.24538e-06	SLC35D1
5563	0.00190824	0.225903	0.0207341	0.0199449	PRKAA2
6101	0.830366	0.361886	0.389742	0.267848	RP1
80700	0.0575551	0.387379	0.290121	4.13344e-06	UBXN6
9638	0.00217666	0.0125079	0.000829444	0.0010578	FEZ1
89839	0.490094	0.677871	0.628692	0.0732258	ARHGAP11B
50852	0.0363688	0.383514	0.00967258	0.216201	TRAT1
192666	0.850969	0.711404	0.696537	0.418692	KRT24
5954	0.000163842	0.553627	2.27458e-05	7.40835e-09	RCN1
1841	0.413955	0.803185	0.0778457	0.00476165	DTYMK
9367	0.435517	0.319653	0.68363	0.000252862	RAB9A
664	0.55888	0.424838	0.363361	6.90791e-05	BNIP3
3654	0.0732817	0.985998	0.00428818	8.43089e-05	IRAK1
54841	0.137513	0.470289	0.496469	0.37829	BIVM
8036	0.594784	0.862031	0.0892489	0.0557437	SHOC2
613212	0.0263644	0.0815221	0.0348742	0.177166	CTXN3
9364	0.243805	0.775148	0.450766	0.0020054	RAB28
694	0.0927117	0.94443	0.0399411	0.0157041	BTG1
170063	0.00650697	0.628623	0.149607	0.385654	CXorf22
4034	0.595162	0.268207	0.763566	0.00606565	LRCH4
65980	0.138919	0.95875	0.0489649	0.395144	BRD9
1404	0.0209921	0.295171	0.00146522	1.99534e-11	HAPLN1
2149	2.54642e-05	0.0722625	0.000824157	0.0715483	F2R
1933	0.0986864	0.717318	0.122034	0.959773	EEF1B2
653635	0.245675	0.24974	0.617008	0.138972	WASH7P
2122	4.53397e-05	0.310752	3.02358e-05	9.13572e-12	MECOM
84559	0.429751	0.74121	0.968154	0.784344	GOLGA2P2Y
3613	0.00654729	0.486048	0.462584	0.128428	IMPA2
8729	0.192314	0.985272	0.504027	0.465543	GBF1
1029	0.201775	0.370831	0.318504	0.515279	CDKN2A
275	0.00301348	0.47784	0.192173	4.37745e-08	AMT
285735	0.807504	0.0176935	0.734836	0.230038	LINC00326
56270	0.109783	0.222213	0.00933973	0.904017	WDR45B
55876	0.0969615	0.652701	0.534402	0.14701	GSDMB
10560	0.0525969	0.287092	0.0604837	0.343042	SLC19A2
5506	0.116535	0.109181	0.955061	0.517718	PPP1R3A
84135	0.00517456	0.634722	0.150491	0.00144033	UTP15
5095	0.649889	0.915769	0.498938	0.00515563	PCCA
22949	1.11442e-08	0.40476	3.93513e-06	6.0248e-14	PTGR1
219578	0.786155	0.487324	0.614292	0.125033	ZNF804B
643008	0.320723	0.37523	0.668947	0.229884	SMIM5
55884	0.41892	0.496422	0.74647	2.55208e-05	WSB2
3656	0.060243	0.201255	0.0601395	0.274584	IRAK2
26805	0.318115	0.114594	0.47993	0.678982	SNORD45A
25836	0.19008	0.628904	0.0114038	0.00202495	NIPBL
5376	1.57008e-05	0.775191	3.37755e-05	5.07267e-17	PMP22
91	0.000444858	0.810806	0.0307751	2.42437e-06	ACVR1B
144124	0.1605	0.854882	0.0166576	0.803725	OR10A5
1186	0.599514	0.201044	0.206192	0.995403	CLCN7
153743	0.382999	0.0373448	0.307599	0.00235165	PPP1R2P3
5015	0.376726	0.679774	0.605863	0.268795	OTX2
25825	2.3617e-06	0.210242	1.16156e-07	6.16875e-15	BACE2
4851	0.0623291	0.164039	0.0135889	0.000666832	NOTCH1
406964	0.977656	0.610638	0.546824	0.00443748	MIR188
85290	0.63317	0.873994	0.582225	0.330507	KRTAP4-3
50836	0.496698	0.890752	0.970758	0.923173	TAS2R8
440050	0.00104184	0.862353	0.136829	0.665244	KRTAP5-7
728113	0.760386	0.971126	0.555272	0.041389	ANXA8L1
23630	0.611455	0.500057	0.815107	0.446005	KCNE1L
8263	0.326392	0.413422	0.821511	0.280089	F8A1
81228	0.791901	0.285321	0.355808	0.52857	OR5AK3P
55145	0.969349	0.570934	0.623329	0.616358	THAP1
1303	2.63879e-08	0.0582749	0.000120239	2.36363e-05	COL12A1
259232	0.457946	0.525271	0.664986	0.000170261	NALCN
448831	0.405243	0.774967	0.487705	0.0356642	FRG2
253430	0.000557689	0.749294	0.000248081	1.65202e-08	IPMK
5152	0.0476135	0.563343	0.0388225	0.186132	PDE9A
1509	0.0185545	0.419583	0.277804	0.00229194	CTSD
388931	0.163119	0.901979	0.302148	0.472036	MFSD2B
65265	0.620124	0.461688	0.76338	1.04858e-05	C8orf33
139735	0.816016	0.617692	0.669595	0.02366	ZFP92
80854	1.84534e-07	0.290601	1.07811e-06	8.51759e-12	SETD7
245930	0.708511	0.560541	0.991978	0.374453	DEFB116
400866	0.306551	0.376241	0.116502	0.148527	LINC00114
51378	0.235742	0.322924	0.836125	0.000489087	ANGPT4
57448	0.166426	0.336991	0.865053	0.288915	BIRC6
56965	0.970479	0.923033	0.468487	4.49618e-05	PARP6
84322	0.858589	0.508038	0.639296	0.152905	C18orf12
79774	0.000430524	0.97028	0.0292296	2.37463e-08	GRTP1
401884	0.28274	0.71613	0.306285	1.0148e-06	MGC57346
64091	0.00880389	0.216485	0.392772	0.0360394	POPDC2
9469	0.0424569	0.24219	0.124853	0.37606	CHST3
767582	0.00212763	0.71323	0.0228341	0.553034	SNORD114-6
23731	8.79677e-05	0.533181	0.000686855	1.98615e-14	TMEM245
80179	0.0791493	0.810089	0.995651	8.39932e-06	MYO19
8773	0.656197	0.469756	0.529762	0.177971	SNAP23
6195	0.00269632	0.893754	0.0513792	2.15799e-09	RPS6KA1
23481	0.0806109	0.323879	0.140167	0.0884104	PES1
6532	4.57398e-08	0.366855	1.77354e-06	8.08063e-17	SLC6A4
91404	0.890649	0.25292	0.525324	4.5559e-07	SESTD1
387733	0.160074	0.33348	0.143915	0.578422	IFITM5
374977	1.61365e-05	0.179784	0.000260577	2.42578e-10	MROH7
57804	0.359546	0.281296	0.720193	0.303979	POLD4
55829	0.121674	0.571559	0.180069	1.62107e-05	VIMP
22941	0.283415	0.113732	0.019488	0.806511	SHANK2
100033428	0.652884	0.691554	0.750059	0.414309	SNORD116-16
9903	0.257486	0.710103	0.190156	0.00345051	KLHL21
10748	0.0591204	0.310871	0.18557	0.00735193	KLRAP1
139189	0.00745816	0.505	0.000730195	0.156359	DGKK
2395	0.0209773	0.215592	0.019817	5.11521e-08	FXN
57181	0.0308392	0.889334	0.287787	0.0109253	SLC39A10
100129345	0.317947	0.307145	0.0467328	0.883794	LOC100129345
83692	0.0291758	0.500486	0.0184571	0.00189979	CD99L2
56914	0.377967	0.978772	0.223676	0.205393	OTOR
118670	0.48683	0.552196	0.183623	0.340861	FAM24A
401207	0.198402	0.784841	0.98056	0.0138738	C5orf63
4174	0.0472115	0.934726	0.470459	0.055786	MCM5
65249	0.587131	0.135532	0.442428	0.00575204	ZSWIM4
9755	0.653567	0.971208	0.535724	0.339603	TBKBP1
226	0.217543	0.0375568	0.0748438	0.025712	ALDOA
158293	0.597843	0.792392	0.402852	0.384831	FAM120AOS
23495	0.0556829	0.0244044	0.477569	0.0395108	TNFRSF13B
55803	0.0180246	0.132591	0.00341114	0.0013654	ADAP2
127294	0.0387522	0.550493	0.0369224	3.07003e-18	MYOM3
220429	0.256628	0.399076	0.15517	0.566601	CTAGE10P
2301	0.386502	0.445998	0.163177	0.00478221	FOXE3
84518	0.00163311	0.414936	0.0646545	1.63142e-08	CNFN
2170	0.471948	0.977562	0.108689	0.298046	FABP3
130557	0.14709	0.264858	0.0359172	0.495373	ZNF513
60495	0.222668	0.563771	0.304791	0.00593071	HPSE2
51104	0.0295245	0.799697	0.102883	0.00340336	ABHD17B
343472	0.398165	0.603396	0.41589	0.935842	BARHL2
23080	0.0589179	0.998215	0.137723	0.05032	AVL9
729515	0.0616964	0.325808	0.225205	0.00166673	TMEM242
78999	0.04123	0.906727	0.00748366	0.00635526	LRFN4
54039	0.0112439	0.860388	0.0403574	6.16659e-09	PCBP3
3674	0.96376	0.571628	0.363669	0.844565	ITGA2B
9672	0.000495716	0.206131	0.000360721	0.0190156	SDC3
386684	0.952875	0.596754	0.481882	0.783831	KRTAP12-4
23451	0.645637	0.770366	0.308379	0.570794	SF3B1
3375	0.796969	0.504571	0.768668	0.243642	IAPP
79762	3.75488e-08	0.780912	9.67821e-05	7.84472e-11	C1orf115
191585	0.643718	0.299991	0.443142	0.0265589	PLAC4
90826	0.335913	0.711584	0.128772	0.559227	PRMT10
7701	0.266967	0.960622	0.477369	0.923434	ZNF142
2063	0.105398	0.412427	0.598446	0.0902392	NR2F6
58485	0.615631	0.29115	0.396285	0.000666203	TRAPPC1
285961	0.305257	0.0829016	0.104303	0.0144656	SEPT7P9
8029	7.91365e-06	0.502569	1.02652e-05	1.02964e-17	CUBN
255967	0.0799103	0.133445	0.031442	0.417722	PAN3
1850	0.0200408	0.325121	0.16177	0.000148352	DUSP8
115352	0.740404	0.288942	0.854226	5.95989e-06	FCRL3
3442	0.679098	0.291773	0.137812	0.0387112	IFNA5
285601	0.986584	0.708981	0.368271	0.0493001	GPR150
5619	0.0983331	0.423687	0.0119391	0.00347431	PRM1
143684	0.0246104	0.698478	0.0349344	0.61576	FAM76B
5822	0.484844	0.124927	0.762244	0.348961	PWP2
6629	0.942849	0.71321	0.539693	0.0388136	SNRPB2
10668	0.00770299	0.798272	0.00468194	0.0109358	CGRRF1
9833	0.96532	0.808815	0.568039	0.000800758	MELK
2670	0.387664	0.877583	0.877764	0.746549	GFAP
139322	0.0245597	0.645329	0.0144881	0.0950484	APOOL
488	0.516434	0.469271	0.331062	0.641278	ATP2A2
54820	0.160768	0.565765	0.0134246	6.86765e-06	NDE1
152330	9.99697e-05	0.114642	3.79628e-06	5.6749e-11	CNTN4
646903	0.234157	0.224731	0.417192	0.0476227	LOC646903
91056	0.619016	0.0788873	0.760209	0.227333	AP5B1
4363	2.09773e-05	0.582582	1.413e-05	8.89671e-14	ABCC1
3902	0.272766	0.287855	0.757299	0.164246	LAG3
161835	0.418856	0.276501	0.175042	0.0330963	FSIP1
84062	0.431025	0.702568	0.398595	0.418588	DTNBP1
10637	0.270141	0.20895	0.613645	5.70321e-05	LEFTY1
83592	0.497628	0.269042	0.867856	0.850279	AKR1E2
653659	0.39017	0.292426	0.138999	0.336856	TMEM183B
9855	0.0760072	0.61582	0.47787	0.00613214	FARP2
1877	0.782991	0.555836	0.10782	0.114723	E4F1
145978	0.960261	0.735356	0.53326	0.456648	LINC00052
406992	0.831772	0.73221	0.859722	0.153392	MIR210
3834	0.20018	0.926294	0.262108	0.0943073	KIF25
9048	0.747464	0.985758	0.815851	0.0409054	ARTN
128077	0.228345	0.373792	0.110311	0.00965338	LIX1L
79993	0.000801377	0.786749	0.00447468	7.94672e-06	ELOVL7
441722	0.689527	0.380649	0.922369	0.894046	LOC441722
286451	0.317859	0.743752	0.526119	0.341669	YIPF6
3820	0.00096537	0.778798	0.00476268	0.160107	KLRB1
1411	0.649401	0.751831	0.917909	0.404574	CRYBA1
845	0.239717	0.964693	0.22314	0.00617459	CASQ2
147645	0.000827727	0.341015	0.0365205	0.0295271	VSIG10L
100129271	0.0025677	0.38101	0.0737124	0.760733	C1orf68
8204	0.000171314	0.697007	0.000482488	4.42002e-07	NRIP1
11343	0.4694	0.91904	0.900353	0.720486	MGLL
8665	0.0162381	0.306748	0.0101212	0.473081	EIF3F
6617	0.802839	0.95082	0.850134	0.458945	SNAPC1
265	0.615944	0.662625	0.995507	0.538607	AMELX
57763	0.292325	0.899327	0.193918	0.383361	ANKRA2
282969	0.000339138	0.4679	0.000390247	1.65057e-07	FUOM
146909	0.523212	0.204888	0.166258	0.000635983	KIF18B
1025	0.332044	0.976929	0.63545	0.149745	CDK9
731220	0.182669	0.434042	0.489339	0.000220022	RFX8
80004	0.83781	0.140878	0.265585	0.129417	ESRP2
27341	0.248679	0.102632	0.728859	0.147178	RRP7A
6704	0.0198772	0.750507	0.106094	0.80958	SPRR2E
286151	0.890206	0.0299296	0.728549	0.452438	FBXO43
7881	0.818113	0.689563	0.452308	0.413569	KCNAB1
4685	0.932258	0.59441	0.535438	0.000550861	NCAM2
80145	0.0507774	0.925039	0.150386	0.00487626	THOC7
494127	0.0972528	0.500138	0.246238	0.411263	LOC494127
57003	0.0924051	0.614916	0.2985	0.00053727	CCDC47
147409	0.00795356	0.649699	0.00307488	0.593361	DSG4
284119	0.000201905	0.00975483	0.000613502	0.00431424	PTRF
51054	0.130934	0.315434	0.580348	0.00348983	PLEKHA8P1
148046	0.935436	0.579001	0.905781	0.199807	CIRBP-AS1
9569	0.0947559	0.193678	0.062633	0.00168637	GTF2IRD1
221472	0.0110308	0.564277	0.0166828	1.87986e-05	FGD2
149345	0.979345	0.0883128	0.778809	0.333915	SHISA4
100130733	0.000476857	0.967473	0.0750059	0.00414784	LRRC70
80111	0.000365441	0.535732	0.00325588	0.0004078	C3orf36
245938	0.352122	0.214437	0.731662	0.194459	DEFB125
121274	0.128129	0.673129	0.195922	0.919315	ZNF641
1975	0.278193	0.6855	0.979547	0.0868218	EIF4B
390190	0.823132	0.68795	0.92259	0.175039	OR5B2
121551	0.262529	0.442357	0.675949	0.825158	BTBD11
7733	0.000227109	0.585454	0.0027034	0.00938586	ZNF180
8490	3.26181e-07	0.0826516	4.87033e-05	0.0260843	RGS5
3706	0.00259175	0.620038	0.202382	1.52579e-06	ITPKA
4722	0.000171229	0.859604	0.0273276	0.31011	NDUFS3
439915	0.109421	0.645642	0.747341	0.63573	KRTAP5-5
8290	0.0366789	0.747953	0.0198944	0.114451	HIST3H3
57504	0.774551	0.228919	0.344161	0.147577	MTA3
8549	3.10383e-05	0.940152	0.0148059	0.00154509	LGR5
4718	0.00231333	0.3866	0.0920005	0.00302546	NDUFC2
5580	0.010845	0.997368	0.04493	1.13683e-05	PRKCD
10819	0.0667782	0.288073	0.27265	0.212978	OR7E14P
85406	0.0205071	0.991854	0.0871213	0.0664734	DNAJC14
5557	0.549943	0.985687	0.695559	0.00528437	PRIM1
2976	0.396968	0.830042	0.69957	0.00182347	GTF3C2
79690	0.0574214	0.283725	0.366723	0.0843905	GAL3ST4
5292	0.123451	0.782494	0.209496	0.0327349	PIM1
9695	0.000683858	0.763711	0.0198558	8.13849e-11	EDEM1
8076	0.196124	0.0504299	0.0719765	1.21248e-06	MFAP5
23301	0.0336143	0.0368725	0.451778	0.889887	EHBP1
343066	0.791462	0.905515	0.706109	0.992745	AADACL4
65982	0.0823142	0.0403286	0.179919	0.00728397	ZSCAN18
653361	0.0167713	0.538589	0.00602108	3.24697e-13	NCF1
51115	0.0707931	0.315184	0.089738	0.0138525	RMDN1
80324	0.215586	0.88326	0.119536	0.0376732	PUS1
4099	0.379424	0.943103	0.708586	0.428291	MAG
3685	1.94789e-06	0.143695	0.00121687	8.9639e-07	ITGAV
79611	0.891855	0.383626	0.39446	0.341819	ACSS3
8337	0.533357	0.627009	0.766528	0.0674527	HIST2H2AA3
169981	0.816469	0.717018	0.908607	0.00074707	SPIN3
64793	0.675754	0.703864	0.345961	2.19737e-08	CEP85
10395	0.000329139	0.247292	0.0312497	0.952386	DLC1
8050	0.15649	0.0787819	0.338231	0.000880678	PDHX
727957	0.681171	0.419812	0.0531515	0.167591	MROH1
2817	0.198546	0.228574	0.176103	0.523111	GPC1
9734	0.191163	0.163077	0.743219	1.16087e-10	HDAC9
80185	0.463086	0.387991	0.313212	0.106903	TTI2
9808	0.277015	0.881083	0.209408	0.0305635	KIAA0087
6573	0.052649	0.198463	0.00662853	0.00126004	SLC19A1
6665	0.610604	0.561856	0.671288	0.969898	SOX15
57608	0.00104196	0.0155526	0.00872821	0.00363581	KIAA1462
144203	0.0766434	0.527785	0.0517933	0.00804718	OVOS2
142689	0.454944	0.299514	0.553306	0.66286	ASB12
80035	0.966015	0.894461	0.254398	0.277375	ANP32A-IT1
196951	0.832004	0.987445	0.491238	0.00814783	FAM227B
285203	1.23515e-09	0.202744	8.01246e-05	0.155488	EOGT
5982	0.334265	0.796696	0.32103	0.0561208	RFC2
3800	0.0292332	0.343177	0.319389	0.219082	KIF5C
641649	0.299062	0.192432	0.460159	0.00904825	TMEM91
7293	0.0950237	0.604147	0.133976	6.94423e-05	TNFRSF4
64768	0.00185111	0.591957	0.00399861	0.000222229	IPPK
1837	0.111979	0.820988	0.556516	0.895078	DTNA
80835	0.357935	0.858018	0.729689	0.484621	TAS1R1
79969	0.233764	0.980375	0.990253	0.100699	ATAT1
140625	0.237026	0.646895	0.0113446	0.714053	ACTRT2
728833	0.929089	0.427611	0.542537	0.00257719	FAM72D
3691	0.0471511	0.204675	0.0477809	0.0018141	ITGB4
6143	0.996748	0.677883	0.24487	0.129645	RPL19
4976	0.0281952	0.661154	0.0265162	0.00192108	OPA1
4648	0.0488348	0.412524	0.224936	2.98635e-06	MYO7B
60558	0.0641721	0.740902	0.0137203	1.28575e-05	GUF1
8390	0.374376	0.068876	0.570728	0.474251	OR1G1
10154	0.000118534	0.906573	0.00338055	1.63961e-12	PLXNC1
143458	4.10778e-06	0.0586811	0.000431239	3.6819e-06	LDLRAD3
64327	0.677131	0.677863	0.417084	0.0295752	LMBR1
404037	9.70424e-07	0.427875	0.000179655	1.77666e-14	HAPLN4
8973	0.0198823	0.824799	0.294948	0.356583	CHRNA6
84881	0.518044	0.175313	0.479905	0.713817	RPUSD4
10221	0.00179352	0.716967	0.0275944	8.44535e-05	TRIB1
3355	0.520134	0.190351	0.680024	0.624911	HTR1F
57502	0.173067	0.452991	0.277052	0.059997	NLGN4X
57822	0.00728799	0.226391	0.0530457	0.0130966	GRHL3
22880	0.344686	0.484826	0.172289	0.395177	MORC2
9073	0.000264107	0.90567	0.00495865	0.00210524	CLDN8
79153	0.625108	0.120265	0.644868	0.0857503	GDPD3
100033809	0.984425	0.342437	0.895998	0.00578196	SNORD115-35
348825	0.78139	0.784494	0.677666	0.826931	TPRXL
81617	0.876459	0.633194	0.685053	0.708013	CAB39L
55230	0.331588	0.805773	0.238001	0.309078	USP40
1519	0.612787	0.300652	0.485818	4.50239e-10	CTSO
25960	0.00597179	0.0524321	0.00375813	0.0582806	GPR124
151888	0.37493	0.131125	0.945827	9.29926e-06	BTLA
137835	0.0147029	0.776437	0.285192	0.0793435	TMEM71
55529	2.4066e-05	0.887435	0.00330644	1.02704e-08	TMEM55A
90324	0.258045	0.138966	0.570247	0.0349471	CCDC97
54033	0.126886	0.468287	0.0969219	4.23697e-06	RBM11
135924	0.659351	0.959428	0.947745	0.988342	OR9A2
57060	0.101637	0.2412	0.111833	1.14551e-05	PCBP4
285267	0.0166927	0.248843	0.0242014	0.315	ZNF619
201283	0.479997	0.554244	0.70121	0.123374	AMZ2P1
1909	6.59001e-08	0.0572922	3.55261e-05	0.00368289	EDNRA
51427	0.172497	0.0818783	0.466143	0.000356709	ZNF107
80000	1.00373e-05	0.395702	0.000107451	5.69265e-07	GREB1L
358	1.48232e-07	0.763664	0.000134911	3.23019e-14	AQP1
635	0.803144	0.936614	0.867297	0.783402	BHMT
10816	0.704078	0.959698	0.805283	0.00012372	SPINT3
84648	0.809961	0.100147	0.520388	0.0762241	LCE3D
389203	0.0234346	0.827331	0.236327	3.49177e-05	SMIM20
90342	0.299049	0.454422	0.36462	0.700188	FER1L5
80152	0.0145918	0.728477	0.0239017	5.40178e-05	CENPT
283989	0.0266448	0.145448	0.685559	0.11302	TSEN54
51574	0.717211	0.841244	0.683994	0.751525	LARP7
80224	0.421398	0.77063	0.531245	0.946159	NUBPL
9143	0.787732	0.877062	0.625034	0.0359918	SYNGR3
6336	0.000375209	0.753826	0.000237545	0.343609	SCN10A
8535	0.0509052	0.56262	0.00782501	1.20492e-07	CBX4
6576	2.24054e-05	0.886992	0.0032531	7.56333e-11	SLC25A1
57214	2.35715e-05	0.0737372	0.0117501	1.43886e-06	KIAA1199
3897	0.0123198	0.268543	0.0866065	0.624661	L1CAM
351	0.00318268	0.115246	0.000395092	1.88867e-08	APP
5048	0.00197293	0.646986	0.000292245	1.86243e-07	PAFAH1B1
11193	0.0193282	0.846204	0.000501787	1.13551e-05	WBP4
29766	0.399539	0.576788	0.380079	3.81659e-05	TMOD3
84675	0.471848	0.689163	0.730173	0.0924756	TRIM55
23032	0.271806	0.732507	0.0436069	0.0634114	USP33
79624	0.283623	0.294695	0.083065	0.947092	C6orf211
339778	0.597019	0.862131	0.840163	0.0217433	C2orf70
79145	0.0239383	0.157367	0.0299606	0.0722678	CHCHD7
56936	0.109869	0.828618	0.20933	0.0999264	CCDC177
374918	0.544241	0.4711	0.152469	0.14517	IGFL1
462	0.679926	0.378884	0.349731	0.0586247	SERPINC1
146853	0.421108	0.361236	0.941523	0.279425	C17orf50
10877	0.207556	0.618836	0.0840512	0.103001	CFHR4
1745	0.162673	0.728582	0.202	0.660941	DLX1
343406	0.950095	0.826123	0.0988327	0.717957	OR10R2
2825	0.307614	0.432302	0.0550319	0.802243	GPR1
220382	0.740861	0.216237	0.0797667	0.463997	FAM181B
27178	0.0242818	0.520981	0.182871	0.0324079	IL37
122664	0.00504494	0.640919	0.0146352	0.511488	TPPP2
5902	0.32206	0.929234	0.0604042	0.000830267	RANBP1
4990	0.43901	0.476145	0.908724	0.391249	SIX6
55314	0.213042	0.307043	0.748888	3.11537e-05	TMEM144
80724	0.000255323	0.650406	0.0383662	0.000827076	ACAD10
100271836	0.499829	0.50859	0.754012	0.579356	LOC100271836
10209	0.394049	0.897426	0.759763	0.0144263	EIF1
79987	2.35552e-06	0.095043	0.000300115	0.00086893	SVEP1
26128	0.204524	0.828864	0.355636	0.421045	KIAA1279
10651	0.797401	0.668455	0.987449	0.782728	MTX2
85508	0.66972	0.933712	0.471279	0.448642	SCRT2
6543	0.513903	0.439099	0.941403	0.329259	SLC8A2
4215	0.00229417	0.599977	0.00753066	0.0623847	MAP3K3
6259	0.921716	0.696902	0.770057	0.340094	RYK
3824	0.0215659	0.479699	0.00459841	0.000105696	KLRD1
24137	0.552697	0.716127	0.710223	0.0102575	KIF4A
9897	0.617243	0.937699	0.241276	0.578535	KIAA0196
2803	0.00712555	0.765069	0.00146921	4.2738e-07	GOLGA4
7421	4.87799e-06	0.494309	0.00194878	3.67859e-08	VDR
27284	0.0111449	0.660299	0.0244181	0.0014817	SULT1B1
3812	0.071393	0.251412	0.103919	0.601486	KIR3DL2
5741	0.963393	0.793939	0.553749	0.874235	PTH
133022	0.36476	0.632504	0.29299	0.800554	TRAM1L1
7049	0.449906	0.659519	0.258836	7.02539e-12	TGFBR3
23237	0.374519	0.831296	0.165788	0.210935	ARC
5080	0.00633221	0.435845	0.493444	1.39331e-10	PAX6
11283	0.0332331	0.679056	0.0606806	1.7595e-05	CYP4F8
2874	0.773335	0.206782	0.467887	0.896248	GPS2
83733	0.414412	0.340159	0.516235	0.022022	SLC25A18
11184	0.903674	0.245644	0.872914	0.000152261	MAP4K1
9824	0.872115	0.685571	0.924227	0.112254	ARHGAP11A
79572	0.00446623	0.598956	0.170644	0.000533195	ATP13A3
6869	0.0058458	0.354214	0.157409	0.332191	TACR1
199223	0.0547287	0.304474	0.63883	0.192662	TTC21A
60677	0.207149	0.896703	0.486175	0.0476668	CELF6
80343	0.0118228	0.624244	0.0399917	0.399676	SEL1L2
442900	0.495893	0.318472	0.458739	0.0249328	MIR326
84915	0.237283	0.411791	0.626178	0.589383	FAM222A
8504	0.0095774	0.407041	0.00647542	0.00937223	PEX3
5352	0.113652	0.581066	0.0415983	7.11546e-08	PLOD2
1400	0.235751	0.315422	0.496992	0.435499	CRMP1
90952	0.000668809	0.0115626	0.00100114	2.77993e-05	ESAM
9261	3.37255e-05	0.889766	0.000613399	5.52137e-12	MAPKAPK2
2044	0.310253	0.367322	0.308419	0.621548	EPHA5
84075	0.985892	0.122641	0.714824	0.081086	FSCB
27241	0.786258	0.263659	0.379047	0.0576767	BBS9
387748	0.364538	0.059021	0.108074	0.0698206	OR56B1
84287	0.431831	0.838892	0.0577927	0.000421949	ZDHHC16
7288	0.294622	0.792315	0.260024	0.00740749	TULP2
4008	0.000267223	0.915436	0.000399896	4.04562e-10	LMO7
653509	0.0887967	0.135491	0.18889	0.179213	SFTPA1
8851	0.104587	0.459124	0.368948	0.00432343	CDK5R1
79679	0.297054	0.62393	0.322398	0.846394	VTCN1
338433	0.024947	0.422836	0.0789642	0.881397	SNORD115-1
26526	0.143379	0.840309	0.539507	0.393389	TSPAN16
10552	0.795548	0.253237	0.746115	0.0693126	ARPC1A
65983	1.06918e-07	0.9676	5.01205e-06	1.06077e-08	GRAMD3
29949	0.20622	0.644308	0.784837	0.614894	IL19
2993	0.81029	0.795273	0.86074	0.569624	GYPA
407025	0.222171	0.00761652	0.490817	0.87319	MIR29B2
114793	7.07533e-05	0.175127	0.000376726	3.38067e-06	FMNL2
112755	0.525831	0.919368	0.887714	6.09677e-05	STX1B
51480	0.234393	0.39983	0.397781	0.177433	VCX2
59283	0.70039	0.634464	0.957692	0.201958	CACNG8
5108	0.528077	0.423121	0.334499	0.0139916	PCM1
376940	0.0384781	0.417484	0.00492181	0.000938071	ZC3H6
219654	0.00221307	0.218935	0.00201963	0.00169988	ZCCHC24
2036	0.752106	0.0878349	0.380099	0.000612159	EPB41L1
84666	0.108197	0.619214	0.449749	0.0409917	RETNLB
168417	0.845376	0.0457481	0.554257	0.394498	ZNF679
100128655	0.0369114	0.953992	0.131074	0.327211	LOC100128655
23492	0.0216869	0.5332	0.0745525	0.000311406	CBX7
6649	0.0193786	0.0506846	0.0228347	0.00396211	SOD3
283726	0.227052	0.567448	0.718483	0.257599	FAM154B
10409	2.98139e-05	0.250081	0.000419804	8.61092e-10	BASP1
117154	0.62691	0.793454	0.738846	0.00011832	DACH2
257236	0.926835	0.737708	0.793734	0.0299501	CCDC96
171017	0.131657	0.963632	0.61674	0.00405674	ZNF384
5888	0.665447	0.370385	0.450398	0.0849563	RAD51
80308	0.236118	0.972288	0.554928	0.428481	FLAD1
653567	4.49638e-08	0.348721	7.72259e-05	8.59585e-12	TMEM236
2312	0.240951	0.520398	0.342196	0.00541373	FLG
339221	1.77008e-05	0.468577	0.00301588	0.0107487	ENPP7
150468	0.21639	0.246338	0.18115	0.00128451	CKAP2L
1741	0.624154	0.569443	0.3606	0.592836	DLG3
23500	0.00736206	0.0219957	0.0628476	0.000347131	DAAM2
390083	0.266626	0.379318	0.178064	0.00571188	OR56A3
55610	0.566495	0.511344	0.860114	0.790355	CCDC132
58157	0.388431	0.288882	0.486583	0.019558	NGB
2131	0.00835506	0.323211	0.0395304	1.73364e-11	EXT1
283106	0.0148491	0.134476	0.125081	0.171769	CSNK2A3
51716	0.0486402	0.545627	0.793394	0.354022	CES1P1
55879	0.296469	0.966317	0.504581	0.162838	GABRQ
4065	0.0965258	0.685138	0.107085	3.1972e-05	LY75
5713	0.0935125	0.375353	0.135311	6.72156e-07	PSMD7
378948	0.693206	0.339465	0.953111	0.624843	RBMY1B
406890	0.391641	0.482606	0.30334	0.00150744	MIRLET7G
7352	0.634727	0.273925	0.655103	0.208258	UCP3
7693	0.37371	0.744062	0.156792	0.562312	ZNF134
92714	0.194533	0.454843	0.031323	0.876417	ARRDC1
8711	0.0812008	0.697854	0.118533	0.00745584	TNK1
389715	0.375513	0.386933	0.596227	0.545341	FAM205B
8934	0.321629	0.842859	0.158216	0.9232	RAB7L1
51776	0.371727	0.44448	0.701566	0.282138	ZAK
338005	0.0116133	0.53542	0.0335085	0.709219	LINC00221
441519	0.0609987	0.919506	0.0499826	0.568074	CT45A3
23386	0.466753	0.528657	0.936834	8.34123e-06	NUDCD3
55133	9.97558e-05	0.549192	0.0232119	1.12537e-05	SRBD1
652965	0.108891	0.520135	0.575866	6.39199e-05	SNORA48
64222	0.00156416	0.645137	0.00569021	4.35182e-13	TOR3A
1954	0.824374	0.63468	0.0846169	0.119925	MEGF8
643836	0.0581967	0.840514	0.245921	0.500392	ZFP62
22992	0.165078	0.63907	0.243362	0.402608	KDM2A
5521	0.433758	0.409262	0.281134	0.017749	PPP2R2B
389610	0.172231	0.244157	0.352698	0.170962	XKR5
1912	0.0020334	0.476016	0.000940948	0.00592254	PHC2
1141	0.732803	0.238762	0.673812	0.0790748	CHRNB2
677784	0.392	0.969525	0.495915	0.111995	FAM138D
30835	0.0103789	0.500915	0.0115179	0.211539	CD209
84690	0.55633	0.954086	0.460258	0.463087	SPATA22
11017	0.416137	0.533005	0.78721	0.635046	SNRNP27
8639	0.277288	0.190223	0.451403	0.121168	AOC3
56124	0.380299	0.189569	0.993286	0.202428	PCDHB12
9527	0.482025	0.167366	0.655739	0.0220584	GOSR1
3758	0.93126	0.370666	0.775815	0.74398	KCNJ1
442247	0.426891	0.721895	0.571103	0.368373	RFPL4B
197257	0.612751	0.469424	0.671174	2.40422e-05	LDHD
8456	0.0191257	0.461412	0.334891	0.342784	FOXN1
10766	0.16745	0.561615	0.418552	0.000524015	TOB2
8988	0.307681	0.121971	0.164579	0.230861	HSPB3
284359	0.635933	0.611747	0.917522	0.871706	IZUMO1
2081	0.088203	0.458025	0.0887384	1.06215e-06	ERN1
10003	0.852724	0.141112	0.740285	0.78641	NAALAD2
57035	0.0319333	0.328963	0.120146	0.49765	C1orf63
170302	0.405267	0.555748	0.935672	0.586045	ARX
114336	0.208132	0.932665	0.341069	0.398916	CGB2
79629	0.00511214	0.551305	0.148505	3.75687e-10	OCEL1
203190	0.141034	0.921301	0.435787	0.834599	LGI3
201191	0.108893	0.104623	0.0714272	0.887041	SAMD14
79152	0.609925	0.104138	0.707373	0.337164	FA2H
5743	3.89753e-10	0.40561	1.24284e-05	1.78853e-07	PTGS2
353143	0.184142	0.486975	0.894868	0.246859	LCE3B
10747	0.347421	0.0327982	0.607357	0.727227	MASP2
4793	0.503606	0.3568	0.989517	0.582431	NFKBIB
2184	0.0251325	0.388477	0.0814262	2.03372e-09	FAH
337960	0.712943	0.416195	0.619119	0.778967	KRTAP13-3
25871	0.971237	0.224955	0.937071	0.114899	C3orf17
79673	0.362956	0.756049	0.121576	0.26346	ZNF329
51635	0.00367482	0.587144	0.00306674	9.39257e-10	DHRS7
53336	0.367509	0.583171	0.5403	0.574408	CPXCR1
284110	0.282543	0.74322	0.310014	0.0536691	GSDMA
80764	0.166688	0.206316	0.76947	0.527398	THAP7
57533	0.0929678	0.387875	0.113714	0.103579	TBC1D14
152789	0.543365	0.59601	0.232476	0.0685337	JAKMIP1
5520	0.0952976	0.806649	0.0291497	0.0245994	PPP2R2A
222255	0.54424	0.496729	0.832503	0.0877161	ATXN7L1
23635	0.196857	0.554174	0.414467	0.491504	SSBP2
1436	0.0252793	0.712994	0.015679	0.812847	CSF1R
22801	2.20164e-05	0.0054367	3.45639e-05	7.60421e-09	ITGA11
125981	0.687842	0.399902	0.254605	0.87654	ACER1
219790	0.111891	0.40265	0.395286	0.125506	RTKN2
389649	0.377841	0.406123	0.255809	0.498093	C8orf86
283807	0.873382	0.243205	0.282055	0.236858	FBXL22
5010	0.277741	0.0330036	0.144262	0.599633	CLDN11
5193	0.254666	0.618471	0.358843	2.43405e-05	PEX12
100506127	0.3182	0.911191	0.586518	0.0253314	LOC100506127
114771	0.316273	0.994064	0.912425	0.0460604	PGLYRP3
5106	1.48022e-07	0.700334	9.34162e-05	1.85909e-09	PCK2
84858	0.914352	0.785207	0.962798	0.00231842	ZNF503
79085	0.000112286	0.889212	0.00241259	2.90401e-09	SLC25A23
4880	0.208722	0.765054	0.650299	0.673987	NPPC
3553	4.85849e-09	0.307464	1.64419e-05	3.3808e-09	IL1B
100302145	0.722326	0.497295	0.89794	0.00128208	MIR1247
403282	0.44773	0.671259	0.116498	0.0309953	OR6C65
10590	1.69709e-06	0.260725	0.00157949	1.60172e-12	SCGN
163175	0.196047	0.127213	0.256475	0.469183	LGI4
25920	0.284541	0.890333	0.638756	0.734836	NELFB
222698	0.763541	0.661598	0.385242	0.0892371	NKAPL
9620	0.190328	0.526864	0.0618355	5.20788e-06	CELSR1
23131	0.0790698	0.0555587	0.0619604	0.00779662	GPATCH8
84987	0.00343725	0.122722	0.0204584	5.13425e-05	COX14
9262	0.00597572	0.33037	0.000121429	5.20074e-06	STK17B
54997	9.42429e-06	0.0579439	1.98223e-08	3.78487e-12	TESC
25895	0.16683	0.33571	0.163408	0.000367658	METTL21B
79797	0.435471	0.794059	0.547269	0.121412	ZNF408
474171	0.00313304	0.413107	0.0472634	1.13961e-05	STGC3
84798	0.244272	0.416468	0.840403	0.268052	C19orf48
974	0.213863	0.494962	0.410185	4.7904e-07	CD79B
653140	0.0919905	0.308759	0.00695361	0.996309	FAM228A
374291	0.177136	0.841914	0.712831	0.915301	NDUFS7
55783	0.0123801	0.977054	0.00189129	3.76574e-05	CMTR2
57698	0.731281	0.64328	0.413177	0.190541	KIAA1598
29118	0.0492168	0.166625	0.0461454	0.141156	DDX25
732	0.0156177	0.498411	0.0271244	0.00466352	C8B
83986	0.00100103	0.896419	0.0348681	7.7264e-08	ITFG3
139425	0.0378923	0.137705	0.0379496	0.739134	DCAF8L1
54940	0.000919975	0.610048	0.0180991	0.934636	OCIAD1
6748	0.00371114	0.587527	0.0557672	1.17949e-16	SSR4
10525	0.000706429	0.723497	0.00197913	6.54293e-07	HYOU1
54480	6.08528e-05	0.812779	2.3455e-06	1.39587e-13	CHPF2
29102	0.642031	0.963718	0.771549	0.184033	DROSHA
10969	0.00443449	0.421698	0.00284162	0.000286255	EBNA1BP2
312	0.0100729	0.504701	0.177391	6.6164e-12	ANXA13
9069	0.000138129	0.453288	0.00220368	5.85122e-08	CLDN12
10178	0.478553	0.0416855	0.183639	6.34127e-06	TENM1
6382	0.00334484	0.540067	0.00578213	0.00295324	SDC1
64711	0.460092	0.498322	0.335224	0.349637	HS3ST6
7480	0.296935	0.580736	0.0737173	0.932234	WNT10B
219445	0.293823	0.496887	0.614937	0.0230834	OR7E5P
5459	0.550183	0.607756	0.690897	0.000349149	POU4F3
58477	1.82734e-06	0.778304	0.000250558	1.37175e-12	SRPRB
221914	0.379019	0.552226	0.741282	0.0855814	GPC2
10921	0.770614	0.835309	0.553804	0.0111596	RNPS1
55233	0.905449	0.737475	0.548319	0.182383	MOB1A
148170	0.940307	0.765787	0.268014	0.0049178	CDC42EP5
10298	0.103663	0.765097	0.414256	0.00446617	PAK4
7381	0.000228481	0.252976	1.8766e-05	0.131251	UQCRB
8745	0.0187914	0.0585769	0.091175	0.0197279	ADAM23
3178	0.880133	0.178843	0.30894	0.00378243	HNRNPA1
151648	0.190956	0.869201	0.561989	0.902139	SGOL1
86	0.850677	0.954109	0.678672	0.84629	ACTL6A
22930	0.108528	0.784863	0.576317	0.0633316	RAB3GAP1
85320	0.226665	0.948622	0.913494	3.97751e-05	ABCC11
120935	0.110828	0.854414	0.0422005	0.545575	CCDC38
90411	0.012051	0.613146	0.0866522	0.0205169	MCFD2
10780	0.170312	0.988192	0.146157	0.000292575	ZNF234
121793	0.96039	0.265651	0.84265	0.252232	TEX29
132001	0.425609	0.633536	0.810611	0.61121	TAMM41
641517	0.295734	0.367404	0.377062	0.881686	DEFB109P1B
9950	0.0777996	0.922523	0.587338	0.340223	GOLGA5
9844	0.00423325	0.934718	0.104199	0.0182294	ELMO1
7096	0.090201	0.722164	0.473306	4.83881e-06	TLR1
26272	0.717751	0.693145	0.85486	0.127441	FBXO4
59084	0.00130937	0.92763	0.0184197	0.0807735	ENPP5
119710	0.477561	0.125516	0.673229	0.216343	C11orf74
6755	0.558118	0.0856096	0.407471	0.110906	SSTR5
407012	0.12468	0.0733958	0.436029	0.135544	MIR24-1
64078	2.51314e-05	0.523708	3.55917e-07	0.000668367	SLC28A3
342945	0.526511	0.203952	0.388239	0.161921	ZSCAN22
597	0.00207436	0.600336	0.0507568	1.09566e-05	BCL2A1
23556	0.988314	0.987871	0.621449	0.90818	PIGN
10162	8.4401e-06	0.722177	0.00169544	3.03478e-10	LPCAT3
55905	0.207323	0.105756	0.0409588	0.573249	RNF114
115330	0.345065	0.229473	0.425011	0.207963	GPR146
55867	0.0813961	0.26588	0.0778326	0.381009	SLC22A11
80774	0.780451	0.823532	0.292833	1.99013e-05	LIMD2
3078	0.0125855	0.0856987	0.0786147	0.557278	CFHR1
56133	0.02268	0.496794	0.00179843	0.00179986	PCDHB2
375295	0.048256	0.168873	0.0599748	0.168774	LOC375295
6553	0.0519666	0.961643	0.0819303	0.465948	SLC9A5
83851	0.723912	0.166525	0.965537	0.612378	SYT16
391	0.733154	0.979228	0.739237	0.901298	RHOG
22898	8.51767e-06	0.602562	4.86015e-05	2.06061e-14	DENND3
23304	0.0463527	0.422563	0.00843927	0.000651334	UBR2
644414	0.00110999	0.255376	0.0130471	0.00415276	DEFB131
79845	0.0129434	0.906789	0.176609	1.4626e-11	RNF122
219983	0.16662	0.739811	0.0275629	0.00318675	OR4D6
10136	0.867814	0.79795	0.313879	0.339216	CELA3A
29924	0.00157112	0.921259	0.0143079	2.11548e-08	EPN1
137682	0.885574	0.999191	0.622728	0.123072	NDUFAF6
81615	0.000850803	0.191344	0.0027679	3.32952e-11	TMEM163
283464	0.106318	0.596195	0.176343	0.000167489	GXYLT1
846	0.110816	0.911287	0.418336	1.21278e-05	CASR
79042	0.40491	0.513697	0.587768	0.27022	TSEN34
10389	0.00120407	0.900342	0.0492586	0.00059291	SCML2
5866	0.703212	0.614037	0.891834	0.000329412	RAB3IL1
168374	0.312541	0.73348	0.625656	0.666818	ZNF92
51006	0.760991	0.203025	0.445038	0.450136	SLC35C2
27079	0.55025	0.869995	0.926587	0.590723	RPUSD2
26716	0.464367	0.386317	0.798486	0.925856	OR2H1
515	0.00234054	0.465022	0.0254984	0.345864	ATP5F1
100151683	0.42401	0.453049	0.422658	0.00167162	RNU4ATAC
9883	0.896433	0.78691	0.748339	0.287997	POM121
28778	0.00942033	0.249545	0.102958	3.9277e-19	IGLV6-57
149371	0.0255626	0.215201	0.0940406	0.0368657	EXOC8
1429	0.107738	0.923852	0.048214	0.000450349	CRYZ
5834	0.0751076	0.298243	0.0219606	1.32115e-07	PYGB
167127	0.213655	0.699687	0.040109	0.928589	UGT3A2
57554	0.465321	0.278021	0.91593	0.06393	LRRC7
100033449	0.00389637	0.604866	0.0151069	0.988406	SNORD115-12
28904	0.00171639	0.848946	0.27296	1.55244e-12	IGKV1D-8
256302	0.395568	0.948681	0.223509	0.484055	C17orf103
81887	0.292688	0.741779	0.0788865	0.115517	LAS1L
51315	0.0596702	0.343842	0.00652229	0.902712	KRCC1
6694	0.311573	0.645049	0.481523	0.177181	SPP2
23509	0.00295394	0.491101	0.00842224	0.232963	POFUT1
402100	0.250614	0.782136	0.0473394	0.0252102	RPL22P11
57820	0.0243081	0.356951	0.254501	0.00102605	CCNB1IP1
2035	0.0155862	0.57204	0.020222	0.729108	EPB41
5345	0.487406	0.761421	0.939034	0.0676089	SERPINF2
7867	0.571846	0.532287	0.186559	0.308395	MAPKAPK3
4016	0.0186371	0.605212	0.00129746	0.00138389	LOXL1
5901	0.0782591	0.246835	0.0729143	1.90627e-06	RAN
10926	0.401237	0.256265	0.277967	0.0387798	DBF4
2847	0.661692	0.472808	0.86909	0.0140589	MCHR1
2786	3.82795e-06	0.609277	0.000361536	3.54485e-07	GNG4
51070	0.727003	0.974623	0.884385	3.97969e-05	NOSIP
22845	0.326423	0.693397	0.177098	0.0447469	DOLK
1106	0.677615	0.954687	0.739996	0.110149	CHD2
9095	0.902476	0.763755	0.704834	2.03633e-06	TBX19
132158	2.27098e-06	0.2971	0.000127014	5.25567e-12	GLYCTK
3930	0.140938	0.123108	0.270617	0.00795027	LBR
163590	5.45017e-06	0.854985	1.09653e-05	1.58418e-13	TOR1AIP2
403	0.0116461	0.814988	0.0338938	2.01752e-05	ARL3
5045	0.0161379	0.35332	0.0243655	0.268048	FURIN
138724	0.237835	0.547843	0.637813	0.521518	C9orf131
10296	0.683428	0.0941602	0.0949783	0.00111637	MAEA
84618	0.0942417	0.339141	0.493329	0.155639	NT5C1A
8293	0.187113	0.676348	0.00478986	0.174377	SERF1A
283687	0.379227	0.0502405	0.897272	0.269934	C15orf37
80195	0.94031	0.625603	0.557297	0.439529	TMEM254
7433	2.81773e-06	0.638625	0.00138782	8.38835e-11	VIPR1
163059	0.101235	0.140493	0.344281	0.03037	ZNF433
26520	0.523431	0.677779	0.812293	0.00348424	TIMM9
55144	3.70968e-06	0.826879	1.95972e-05	1.05777e-07	LRRC8D
2120	0.0380941	0.84528	0.0339299	0.0179893	ETV6
6290	0.131943	0.727547	0.0778325	3.07949e-06	SAA3P
414157	0.274549	0.133245	0.571747	0.137543	C10orf62
51207	0.149688	0.113925	0.0322735	0.772114	DUSP13
208	0.634192	0.560097	0.111219	0.0212332	AKT2
26093	0.0823058	0.419467	0.0143628	0.053284	CCDC9
3809	0.548024	0.481377	0.177333	0.672099	KIR2DS4
114794	0.313908	0.296146	0.244766	0.0783009	ELFN2
151112	0.1009	0.704394	0.106204	0.826989	ZSWIM2
4326	0.791079	0.589085	0.865737	0.651614	MMP17
440456	6.83594e-05	0.559134	3.1009e-06	3.16592e-08	PLEKHM1P
29903	0.378973	0.404522	0.543138	0.264547	CCDC106
4708	0.447809	0.913261	0.704211	0.687389	NDUFB2
23098	0.301693	0.6559	0.813507	0.00105604	SARM1
2738	0.35598	0.491243	0.477019	0.583579	GLI4
51072	0.197918	0.837207	0.784862	0.0174076	MEMO1
220002	0.485292	0.365228	0.939356	0.969283	CYB561A3
442194	0.0179705	0.991278	0.453378	0.323023	OR10C1
8888	0.76682	0.0299023	0.858033	0.322592	MCM3AP
11137	0.149202	0.881295	0.466899	0.233389	PWP1
23308	0.0373026	0.293361	0.129933	7.36401e-05	ICOSLG
54998	0.452359	0.365661	0.413666	0.484412	AURKAIP1
5886	0.995315	0.261689	0.469161	0.44957	RAD23A
83444	0.440306	0.263146	0.656821	0.0991473	INO80B
65975	0.106065	0.9603	0.311897	3.86918e-06	STK33
23140	2.16445e-06	0.392103	0.000184874	2.96828e-13	ZZEF1
3449	0.160225	0.296712	0.0352382	0.570587	IFNA16
23167	0.79686	0.795585	0.209791	1.15135e-05	EFR3A
10494	0.471814	0.588298	0.699299	0.213553	STK25
403253	0.113715	0.427948	0.185077	0.43178	OR4A47
93010	0.133234	0.921452	0.795131	0.00407158	B3GNT7
9202	0.00952723	0.386175	0.0394069	0.00445371	ZMYM4
152110	0.282856	0.0750754	0.35611	0.00508965	NEK10
9766	0.0372636	0.774598	0.0596019	1.35298e-08	KIAA0247
645104	0.0504771	0.213794	0.0152353	0.00940452	CLRN2
9851	0.000374074	0.477447	0.0122827	0.0182947	KIAA0753
55262	0.883775	0.779763	0.564198	0.00481516	C7orf43
64092	0.00202767	0.98961	0.0847717	4.52118e-06	SAMSN1
3833	0.335474	0.452734	0.971748	0.016187	KIFC1
10124	0.794338	0.584483	0.321883	0.340647	ARL4A
220070	0.504833	0.310965	0.100445	0.167287	SHANK2-AS3
54859	0.184096	0.843015	0.231695	0.00489517	ELP6
3363	0.635184	0.253391	0.722607	0.00294948	HTR7
221527	0.703347	0.985772	0.904662	0.00847584	ZBTB12
84961	0.000386725	0.847154	0.00169091	8.59186e-11	FBXL20
200150	0.118608	0.0553845	0.654888	0.521814	PLD5
10126	0.470937	0.182955	0.355246	0.288547	DNAL4
29093	0.140373	0.722003	0.990074	0.181467	MRPL22
55840	0.00360365	0.181483	0.19488	4.2409e-17	EAF2
80315	1.11887e-05	0.292912	0.02211	0.000165902	CPEB4
22911	0.246958	0.854931	0.716719	0.070245	WDR47
5500	0.856894	0.6754	0.543894	0.840061	PPP1CB
84520	0.402887	0.478112	0.307653	0.520692	C14orf142
10750	0.665279	0.949421	0.712225	0.000399239	GRAP
6706	0.812957	0.390253	0.570546	0.731084	SPRR2G
474	0.000328775	0.672843	0.0205392	0.0405068	ATOH1
6891	0.163968	0.688403	0.0785026	0.0139805	TAP2
10838	0.010478	0.426025	0.168602	1.35009e-06	ZNF275
10534	0.142363	0.68757	0.16712	0.00122236	SSSCA1
650157	0.0356362	0.95398	0.0751618	0.186337	LOC650157
1469	0.136829	0.0532396	0.0525779	0.000140319	CST1
100129482	0.199884	0.116991	0.541283	0.0819958	ZNF37BP
2918	0.0647559	0.417894	0.362834	0.609247	GRM8
139067	0.304496	0.385349	0.409024	0.411136	SPANXN3
10664	0.649335	0.981457	0.820587	0.993236	CTCF
2965	0.906062	0.430047	0.286629	0.180838	GTF2H1
375260	0.52109	0.881899	0.607697	0.691954	WASH2P
3982	0.577225	0.717795	0.919129	0.586847	LIM2
54816	0.233517	0.582545	0.503622	0.773005	ZNF280D
8343	0.115998	0.941682	0.232774	0.0466043	HIST1H2BF
8487	0.840186	0.0580938	0.536322	0.724006	GEMIN2
23310	0.417146	0.602082	0.862107	0.415082	NCAPD3
50865	8.39937e-08	0.635324	2.97501e-05	3.18603e-12	HEBP1
2037	1.26686e-05	0.0577024	0.00109195	0.739006	EPB41L2
9441	0.518032	0.24526	0.856805	0.301508	MED26
23529	0.000531692	0.95508	0.0101197	0.000358598	CLCF1
10061	0.450486	0.79872	0.524102	0.357046	ABCF2
401494	0.180869	0.248362	0.434682	0.172941	PTPLAD2
84527	0.128102	0.39968	0.326951	0.203111	ZNF559
93058	0.0490941	0.195715	0.03647	0.000216104	COQ10A
54534	0.174454	0.684437	0.18647	0.000299386	MRPL50
196410	5.02376e-06	0.948452	0.00105898	1.9252e-09	METTL7B
138799	0.160072	0.206028	0.735097	0.840453	OR13C5
57547	0.302197	0.570755	0.544453	0.905603	ZNF624
6846	0.362513	0.371318	0.0425767	0.00424124	XCL2
5649	0.497297	0.351043	0.541311	3.03309e-13	RELN
84889	0.124567	0.925934	0.186847	0.519489	SLC7A3
9600	0.718392	0.620879	0.4629	0.0363567	PITPNM1
158801	0.00646513	0.371348	0.120984	9.57069e-06	NKAPP1
5029	0.350825	0.507734	0.306954	1.10945e-10	P2RY2
164045	0.0987061	0.853128	0.139522	0.040048	HFM1
114804	5.17363e-07	0.171838	2.55842e-05	1.71586e-07	RNF157
645922	0.0170147	0.709366	0.0569009	0.516577	S100A7L2
128861	0.0774409	0.781428	0.0251383	0.426509	BPIFA3
159013	0.758123	0.757033	0.24828	0.942501	CXorf38
79903	0.0144604	0.641306	0.0890051	1.81001e-06	NAA60
22854	0.0449152	0.199645	0.0630183	0.0951435	NTNG1
284459	0.15297	0.428915	0.390118	0.176101	HKR1
116236	8.50614e-05	0.400884	0.000821904	5.68577e-08	ABHD15
346007	0.0256478	0.546003	0.0334456	0.00148214	EYS
7429	6.37232e-08	0.970719	1.47932e-05	1.61416e-12	VIL1
406931	0.474226	0.440336	0.844401	0.722689	MIR139
5368	0.0297574	0.294144	0.0289755	8.65985e-16	PNOC
1369	0.710672	0.749772	0.54928	0.00102709	CPN1
25821	0.143806	0.169537	0.00526123	2.07593e-05	MTO1
677839	0.769961	0.942233	0.735198	1.86731e-07	SNORA71C
9020	0.013241	0.246799	0.154578	0.153149	MAP3K14
51693	0.346357	0.982267	0.110101	0.000391248	TRAPPC2L
58528	0.310318	0.881728	0.108706	1.94038e-05	RRAGD
92558	0.144846	0.914393	0.199226	0.280543	CCDC64
11331	0.00423104	0.910977	0.23118	0.622564	PHB2
56652	0.747411	0.914525	0.116006	1.11802e-05	C10orf2
3700	0.175127	0.851896	0.259186	0.587884	ITIH4
284382	0.528029	0.881762	0.571593	0.863112	ACTL9
10445	0.485204	0.697675	0.259769	0.371227	MCRS1
9179	0.0645493	0.60923	0.842477	0.0101233	AP4M1
9317	0.0285514	0.950174	0.0436804	1.98303e-05	PTER
10430	3.32353e-06	0.578426	2.09345e-05	1.00845e-09	TMEM147
81850	0.470963	0.123062	0.544409	0.299949	KRTAP1-3
64121	0.116953	0.992349	0.241906	0.000102976	RRAGC
10576	0.170898	0.838782	0.548658	0.00105335	CCT2
79644	8.05722e-05	0.573998	0.000620028	1.80066e-08	SRD5A3
6638	0.846851	0.794304	0.17791	0.0712488	SNRPN
9704	0.373201	0.533305	0.314701	0.327407	DHX34
65009	0.00991546	0.295763	0.0684105	0.0829797	NDRG4
6281	0.148994	0.0706009	0.203715	0.0185781	S100A10
197196	0.129082	0.762005	0.465083	0.441759	LINC00311
677833	0.414248	0.415089	0.688821	0.00415969	SNORA54
152118	0.356942	0.129304	0.549216	0.663487	C3orf79
81439	0.0696122	0.5891	0.226601	0.0488084	OR9H1P
9534	0.822926	0.70472	0.984166	0.00973287	ZNF254
84340	0.0620166	0.724286	0.0551539	0.612305	GFM2
26045	0.000522402	0.972717	0.0198313	0.00396818	LRRTM2
79071	0.0211778	0.13194	0.0193369	2.31146e-08	ELOVL6
8997	0.896018	0.455365	0.915217	9.67684e-08	KALRN
9340	0.0007432	0.168177	0.00207338	4.37659e-17	GLP2R
644809	0.732475	0.948684	0.582605	0.79999	C15orf56
10336	0.891397	0.703324	0.304512	0.00541515	PCGF3
84693	0.571956	0.922888	0.220125	0.332801	MCEE
117	0.304505	0.22167	0.459003	0.93697	ADCYAP1R1
10216	0.0612686	0.570059	0.00540011	0.000515889	PRG4
27106	0.000280086	0.155295	0.00303783	0.00236657	ARRDC2
83461	6.1693e-05	0.6653	0.0153254	8.13266e-09	CDCA3
100133315	0.0245478	0.267348	0.0994352	0.00515462	LOC100133315
725	4.03702e-08	0.198462	1.52578e-06	3.36795e-08	C4BPB
7857	0.00845918	0.859575	0.00238197	4.11825e-15	SCG2
55764	0.180578	0.63349	0.229192	0.88556	IFT122
23498	2.05999e-06	0.484337	0.00622214	1.82184e-05	HAAO
1445	0.702104	0.905608	0.185975	0.00671977	CSK
10397	0.00020622	0.508952	0.00292627	5.62225e-08	NDRG1
2939	1.06507e-07	0.541403	4.66253e-06	7.0008e-11	GSTA2
2804	0.478308	0.798479	0.906111	0.932392	GOLGB1
79317	0.10328	0.757792	0.0669366	6.49504e-05	OR4K5
10319	0.14463	0.339544	0.257723	0.315457	LAMC3
2310	0.0141109	0.520188	0.141421	0.0207638	FOXO3B
10089	0.711407	0.212197	0.20739	0.474514	KCNK7
11040	0.000453238	0.974396	0.00173557	2.7205e-19	PIM2
286053	0.406682	0.702117	0.688068	0.36515	NSMCE2
114990	0.661848	0.569681	0.764425	0.000409518	VASN
79847	0.122208	0.550082	0.592144	0.0526012	TMEM180
7070	7.44446e-08	0.0551733	2.00942e-05	2.20882e-10	THY1
150165	0.349284	0.238522	0.288295	0.0541316	XKR3
27306	0.0496808	0.462713	0.0222812	0.0554529	HPGDS
8411	0.703919	0.66705	0.0563732	7.69114e-07	EEA1
127943	0.0360792	0.900844	0.18079	0.00185427	FCRLB
338879	0.963958	0.975482	0.917339	0.60189	RNASE10
84790	0.260135	0.453966	0.0638075	0.489528	TUBA1C
387763	1.78458e-05	0.989334	0.000566849	2.63463e-05	C11orf96
387758	4.63579e-09	0.0618602	6.05173e-06	2.54137e-09	FIBIN
3988	0.000114798	0.95296	0.000795496	9.57242e-09	LIPA
22876	0.530306	0.576661	0.600971	0.0119201	INPP5F
115294	0.630005	0.699689	0.722042	0.568296	PCMTD1
10535	0.282443	0.62289	0.0677535	0.00173922	RNASEH2A
94039	0.277542	0.0798006	0.695271	0.000823269	ZNF101
203054	0.000920271	0.799028	0.119438	0.000269532	ADCK5
10863	0.00172657	0.672964	0.010184	5.6679e-15	ADAM28
51130	0.940746	0.38472	0.223951	0.000177593	ASB3
79165	0.401814	0.177335	0.500387	0.97747	LENG1
11067	0.168706	0.0677781	0.132307	0.152769	C10orf10
154091	0.982525	0.338569	0.939815	0.00922374	SLC2A12
22990	0.0695648	0.511404	0.866959	0.00446764	PCNX
51083	0.503345	0.0913439	0.391378	0.635487	GAL
22862	0.00291804	0.44285	0.262828	0.0239483	FNDC3A
124460	0.369282	0.250182	0.207565	4.60667e-05	SNX20
4719	0.000128761	0.879659	0.00112422	1.73415e-05	NDUFS1
147657	0.401918	0.489635	0.144825	0.0310551	ZNF480
374395	0.608139	0.654797	0.529545	0.0520453	TMEM179B
284029	0.00244757	0.118693	0.00884788	4.65577e-06	LINC00324
100129405	0.0360677	0.453096	0.0460762	3.48224e-08	MSTO2P
5934	0.392632	0.88181	0.29066	0.000190793	RBL2
92346	0.00126894	0.913286	0.00262306	8.32467e-13	C1orf105
7462	0.0298611	0.782112	0.0950502	0.00638157	LAT2
593	0.387391	0.296958	0.697985	0.874208	BCKDHA
50624	0.349198	0.810922	0.220462	0.155691	CUZD1
6047	0.616214	0.715084	0.629886	0.846415	RNF4
8530	0.0314473	0.921583	0.0746311	0.054035	CST7
6419	0.235124	0.613278	0.288164	0.507476	SETMAR
54465	0.130724	0.175927	0.516917	0.712285	ETAA1
23682	0.728532	0.901428	0.267657	0.00623173	RAB38
284323	0.583305	0.77648	0.347767	0.429093	ZNF780A
4808	0.660892	0.361901	0.658139	0.0833995	NHLH2
57497	0.837301	0.913855	0.876296	0.629857	LRFN2
9679	0.0421388	0.508087	0.402238	4.78181e-07	FAM53B
168544	0.0187589	0.659547	0.0158114	0.0476516	ZNF467
112869	0.059187	0.728457	0.308174	0.153501	CCDC101
3018	0.772001	0.290303	0.908727	0.0149164	HIST1H2BB
1134	0.4683	0.761199	0.505149	0.386951	CHRNA1
345462	0.173284	0.411174	0.523752	0.729957	ZNF879
2556	0.422283	0.790917	0.903174	0.000617083	GABRA3
79960	0.00318455	0.589888	0.044523	0.709749	PHF17
337882	0.969699	0.965022	0.940097	0.834793	KRTAP19-1
644068	0.0625309	0.72428	0.0507422	0.0496304	RPS14P3
338917	0.284951	0.795653	0.357311	0.893017	VSX2
29942	0.106197	0.379131	0.53705	0.208535	PURG
4013	0.274078	0.424985	0.153371	0.0267906	VWA5A
374900	0.873335	0.596181	0.0520197	0.25736	ZNF568
828	0.88836	0.981674	0.771872	0.10496	CAPS
147081	0.652454	0.696056	0.824536	0.328295	CRHR1-IT1
51805	0.0982961	0.942948	0.346203	0.405906	COQ3
92345	0.546727	0.996492	0.51866	0.747025	NAF1
26168	0.0620195	0.958267	0.0050834	0.00739438	SENP3
55626	0.992114	0.0367395	0.945734	0.357994	AMBRA1
286749	0.000535021	0.129135	0.0574379	0.117439	STON1-GTF2A1L
7706	0.291646	0.675365	0.2686	0.00100758	TRIM25
84909	0.00275883	0.576739	0.0307401	0.510944	C9orf3
5651	0.0019648	0.188232	0.0689809	2.616e-06	TMPRSS15
1666	3.94945e-07	0.231909	4.76429e-05	0.0163865	DECR1
1520	0.000214003	0.783264	0.0047653	3.32054e-06	CTSS
66004	0.399991	0.00803726	0.797712	0.260995	LYNX1
80223	4.33583e-06	0.54773	5.57118e-05	3.54523e-14	RAB11FIP1
440515	0.556828	0.470405	0.162714	0.465836	ZNF506
11211	0.783481	0.0207397	0.928268	0.176907	FZD10
2512	0.00332095	0.807059	0.014279	8.82398e-09	FTL
57511	0.303373	0.0682588	0.66606	0.220597	COG6
133619	0.0980991	0.536508	0.182287	0.947098	PRRC1
64766	0.21522	0.104782	0.693099	0.292144	S100PBP
6651	0.0785048	0.311113	0.256723	0.87892	SON
8933	0.015913	0.153311	0.000224293	0.000122675	FAM127A
6434	0.166273	0.803307	0.464622	0.0332991	TRA2B
197358	0.261883	0.429782	0.542122	0.36512	NLRC3
440461	0.660857	0.672371	0.954936	0.928739	LOC440461
717	0.0183986	0.943	0.00153677	6.26609e-06	C2
84779	0.356327	0.924962	0.706066	0.111173	NAA11
8459	0.0369796	0.503409	0.0484174	1.30321e-12	TPST2
55568	0.00865705	0.105839	0.00417719	0.176574	GALNT10
644168	0.987868	0.33854	0.58965	0.87195	DRGX
5058	0.0382983	0.484756	0.383506	0.111513	PAK1
159371	1.10476e-06	0.960323	1.9436e-05	2.63539e-15	SLC35G1
1291	2.87771e-05	0.031931	8.62999e-06	0.00022225	COL6A1
55759	0.750539	0.871164	0.674751	0.795741	WDR12
319101	0.829523	0.238718	0.944895	0.330363	KRT73
93145	0.880181	0.219268	0.847704	0.231526	OLFM2
9086	0.508329	0.209465	0.903572	0.992825	EIF1AY
283951	0.893488	0.51612	0.702417	0.745051	C16orf91
84634	0.474155	0.550147	0.687318	0.0525382	KISS1R
10165	0.797496	0.51177	0.910959	0.89937	SLC25A13
53938	0.397927	0.12649	0.86707	0.0542505	PPIL3
2837	0.517082	0.682344	0.675777	0.21563	UTS2R
441177	0.98997	0.92553	0.359696	0.3085	LINC00602
84066	0.399866	0.875285	0.124386	0.267596	TEX35
6658	0.230978	0.979632	0.193113	0.221122	SOX3
158055	0.153149	0.0649433	0.407129	0.645543	C9orf163
441272	0.591348	0.269204	0.481314	0.654831	SPDYE3
57821	0.209059	0.557537	0.575432	0.0787116	CCDC181
23349	0.967646	0.679522	0.407203	0.00836193	KIAA1045
340069	0.20366	0.916546	0.302792	0.014677	FAM170A
81502	8.62869e-06	0.744658	0.00018327	6.11031e-13	HM13
125206	0.812628	0.832069	0.703107	0.2087	SLC5A10
30968	0.87722	0.469374	0.278254	0.180663	STOML2
7072	0.633741	0.535246	0.55974	0.150848	TIA1
137814	0.350906	0.334401	0.958955	0.0166754	NKX2-6
147808	0.64564	0.377486	0.981462	0.453211	ZNF784
9933	0.0823874	0.512739	0.192351	0.000892639	KIAA0020
10610	0.000759579	0.0695873	0.00128886	0.00122597	ST6GALNAC2
56978	0.0257859	0.730654	0.0162452	4.60074e-05	PRDM8
414149	0.0904513	0.302834	0.002319	0.0011222	ACBD7
4360	4.64764e-06	0.162639	0.000172206	0.0299023	MRC1
4061	0.0690656	0.488923	0.0857106	0.000422432	LY6E
1534	0.574428	0.290797	0.226728	0.269065	CYB561
2571	0.122109	0.728663	0.0469512	0.00984954	GAD1
51347	0.000477595	0.650638	0.000415829	5.206e-08	TAOK3
342357	0.283484	0.802273	0.220348	0.914523	ZKSCAN2
53826	0.791809	0.80698	0.943629	0.000721035	FXYD6
84432	0.659041	0.891708	0.288401	0.384157	PROK1
129685	0.0731557	0.794647	0.612186	0.877493	TAF8
50484	0.562573	0.570077	0.500079	0.669171	RRM2B
6583	2.64406e-06	0.619905	3.07841e-06	9.00363e-11	SLC22A4
23216	1.67958e-05	0.071631	0.000768907	0.0145278	TBC1D1
407032	0.582071	0.455202	0.553625	0.00595427	MIR30C2
2243	0.510024	0.581578	0.0709844	0.0643729	FGA
51744	0.448449	0.206948	0.301123	0.00319353	CD244
23239	0.00171663	0.565541	0.0246653	2.06387e-11	PHLPP1
30816	0.0699422	0.633983	0.00652107	0.211597	ERVW-1
51715	0.000492972	0.0663647	0.00349522	0.00325223	RAB23
55217	0.683853	0.225291	0.70374	0.00440204	TMLHE
51205	0.154328	0.317967	0.0294433	2.7445e-05	ACP6
23413	0.00324784	0.530736	0.0121105	0.950192	NCS1
57175	0.623608	0.533382	0.814209	0.0231356	CORO1B
2532	0.000610448	0.215297	0.0102744	3.50867e-06	DARC
541465	0.164603	0.493068	0.045348	0.537596	CT45A6
23185	0.0852547	0.636856	0.516401	0.0559368	LARP4B
377677	0.000334752	0.460135	0.000925298	5.0403e-12	CA13
23633	0.00298119	0.0594393	0.0527307	0.840605	KPNA6
55009	0.599172	0.585595	0.725513	0.229009	C19orf24
26258	0.0468966	0.899687	0.224218	0.00914194	BLOC1S6
91298	0.996124	0.376185	0.824476	0.0349345	C12orf29
284996	5.60062e-05	0.33067	0.00237387	0.00142001	RNF149
55182	0.804279	0.480806	0.262369	1.02857e-07	RNF220
406898	0.675626	0.942561	0.987729	0.0651333	MIR105-2
8022	0.962744	0.451679	0.501765	0.111492	LHX3
23468	0.0417265	0.953809	0.120892	2.53433e-05	CBX5
79034	0.344316	0.0803052	0.879365	0.534577	C7orf26
55278	0.731252	0.211822	0.888648	0.000320272	QRSL1
163720	0.957597	0.845714	0.703073	0.0920066	CYP4Z2P
343450	0.060433	0.509917	0.448778	0.0146036	KCNT2
26817	0.653261	0.815181	0.702281	1.91255e-05	SNORD34
10286	0.147792	0.49015	0.438262	0.0917863	BCAS2
51669	0.62471	0.283698	0.929446	0.120002	TMEM66
10060	4.58009e-07	0.0580742	0.00113837	7.32146e-05	ABCC9
154661	7.16134e-08	0.798505	1.58827e-08	5.2938e-12	RUNDC3B
5205	0.507111	0.0738077	0.597669	0.868258	ATP8B1
644945	0.875158	0.518967	0.922326	0.572312	KRT16P3
5425	0.118114	0.159674	0.010437	0.000332676	POLD2
23787	0.353829	0.111689	0.163559	0.299595	MTCH1
9881	0.091806	0.723918	0.108921	0.000418001	TRANK1
5069	1.16935e-10	0.0360398	7.03389e-06	5.20958e-07	PAPPA
54875	0.184833	0.300886	0.941496	0.0357914	CNTLN
6725	0.167356	0.604115	0.717943	0.186779	SRMS
4542	0.000158866	0.215218	0.000480658	1.72535e-08	MYO1F
85459	0.401047	0.722028	0.497433	0.924724	KIAA1731
2173	0.259806	0.656269	0.464363	0.0741116	FABP7
5829	0.111859	0.181686	0.125449	0.003196	PXN
6945	0.0476571	0.274227	0.215551	0.000228445	MLX
57616	1.42836e-06	0.03811	2.28834e-05	0.0523586	TSHZ3
677813	0.175009	0.470708	0.537579	0.0332215	SNORA30
152815	0.00902359	0.160689	0.00180741	6.02437e-06	THAP6
126638	0.0147034	0.136006	0.120348	0.667131	RPTN
25998	0.0214473	0.508961	0.105362	5.69515e-05	IBTK
1992	0.0957084	0.860419	0.187589	0.794328	SERPINB1
7768	0.0502271	0.911436	0.0013071	0.00336091	ZNF225
402569	0.889393	0.833498	0.943003	0.360098	KPNA7
160897	0.000391794	0.315721	0.0340362	9.27168e-08	GPR180
3762	0.293286	0.151739	0.747593	0.00760668	KCNJ5
5297	0.74258	0.777491	0.894056	0.0093294	PI4KA
4257	0.527045	0.955357	0.95596	0.00031187	MGST1
10893	0.02532	0.192479	0.0448018	1.63333e-12	MMP24
114803	0.920178	0.360458	0.433622	0.0869619	MYSM1
26048	0.405532	0.854722	0.278337	0.247719	ZNF500
6446	0.088606	0.864448	0.0382441	0.000200825	SGK1
7316	0.080351	0.210801	0.57498	9.37165e-05	UBC
5450	0.014792	0.882429	0.0973302	6.90358e-16	POU2AF1
23	0.56362	0.152736	0.606227	0.158556	ABCF1
123624	0.081326	0.972485	0.113228	0.171831	AGBL1
10312	0.00356496	0.928524	0.000910437	2.8703e-09	TCIRG1
28996	0.0213905	0.964895	0.0596328	0.0389828	HIPK2
84077	0.389559	0.497468	0.987688	0.203676	C3orf20
286557	0.859782	0.634583	0.916084	0.649516	RBMY1A3P
2256	0.934914	0.785197	0.679122	0.000203821	FGF11
152	0.00463091	0.646465	0.117923	0.34542	ADRA2C
11105	0.0433581	0.890884	0.23588	0.75117	PRDM7
3205	0.193088	0.254862	0.699773	3.79514e-06	HOXA9
120071	0.0241349	0.702798	0.0222031	0.0368487	GYLTL1B
1497	0.509528	0.650495	0.899136	0.0465433	CTNS
8317	0.745453	0.923831	0.462789	0.281124	CDC7
57148	0.211764	0.461987	0.0138364	1.80329e-07	RALGAPB
51100	0.00398953	0.624624	0.0323549	0.0484948	SH3GLB1
375686	0.521181	0.795356	0.683698	0.466391	SPATC1
84850	0.100654	0.23178	0.0824833	0.032272	GLIS3-AS1
55900	0.466054	0.483998	0.208284	0.136985	ZNF302
285346	0.62176	0.525133	0.525529	0.0379045	ZNF852
90627	0.000111561	0.0718984	0.00124197	0.715058	STARD13
100128356	0.399712	0.67752	0.980785	0.811323	LOC100128356
154467	0.00843235	0.66188	0.159572	1.41474e-09	CCDC167
55552	0.533297	0.205737	0.169597	0.346407	ZNF823
284739	0.44731	0.554195	0.904659	0.998875	LINC00176
9353	0.103606	0.100752	0.330201	8.60711e-06	SLIT2
22863	0.970022	0.589894	0.924056	9.64155e-05	ATG14
128372	0.234378	0.902782	0.556248	0.197005	OR6N1
925	0.00441635	0.382123	0.00631444	7.98988e-08	CD8A
55065	0.00119322	0.571593	0.214165	1.45132e-11	SLC52A1
9077	0.771599	0.447902	0.69349	0.000720143	DIRAS3
219858	0.455175	0.307382	0.632649	0.0243242	OR8B12
684	4.65468e-07	0.520495	2.13187e-06	1.38765e-09	BST2
56776	0.744395	0.0216696	0.449658	0.707681	FMN2
10128	0.569679	0.807403	0.611563	0.864742	LRPPRC
57689	0.280098	0.0826684	0.0420054	0.318157	LRRC4C
144715	0.720122	0.990522	0.495148	0.737049	RAD9B
5168	0.0169045	0.278558	0.0665146	0.00954653	ENPP2
158	0.725663	0.82756	0.331538	0.000232703	ADSL
54522	0.00192592	0.250595	0.0175134	0.899753	ANKRD16
83450	0.0030952	0.944245	0.275385	0.0917214	LRRC48
155051	0.429826	0.46031	0.883278	0.325193	CRYGN
51309	0.549464	0.126867	0.264721	0.0404157	ARMCX1
131873	0.811969	0.545292	0.737109	0.338926	COL6A6
6633	0.0404885	0.838245	0.0279884	4.91096e-09	SNRPD2
22850	0.838439	0.232874	0.989106	0.0313784	ADNP2
161931	0.493723	0.641952	0.449569	0.28342	ADAD2
594855	0.416586	0.284375	0.878366	0.458761	CPLX3
23759	0.784879	0.706629	0.404691	0.00364778	PPIL2
5806	0.466344	0.818849	0.834272	0.0698909	PTX3
2984	9.74524e-08	0.901751	0.000100487	3.97919e-14	GUCY2C
134957	0.633551	0.882484	0.892046	0.47497	STXBP5
23641	0.376545	0.0986675	0.547059	0.0777304	LDOC1
56683	0.521935	0.203497	0.0793274	0.160756	C21orf59
4975	0.58523	0.346658	0.402446	0.0143535	OMP
78987	0.694487	0.381359	0.459421	0.850248	CRELD1
79187	0.111337	0.200911	0.173033	0.0693703	FSD1
140691	0.0116951	0.352466	0.0893984	5.21897e-10	TRIM69
5136	0.00969584	0.254058	0.0333363	0.469914	PDE1A
80059	0.565336	0.762901	0.216587	0.635647	LRRTM4
131831	0.287249	0.554126	0.0367044	0.745796	FAM194A
282618	0.548016	0.366364	0.204496	0.0876762	IFNL1
6097	0.000169616	0.74895	0.000725854	8.85876e-09	RORC
6019	0.187007	0.256688	0.409674	0.00875736	RLN2
22885	2.98862e-06	0.013897	2.96815e-05	0.344601	ABLIM3
6903	0.193264	0.817431	0.960506	0.820631	TBCC
441956	0.0786674	0.93209	0.676635	0.704724	LOC441956
5968	0.0503601	0.942099	0.011786	0.000189659	REG1B
59344	0.563723	0.704438	0.287781	0.219767	ALOXE3
91523	0.222733	0.590529	0.232247	1.09806e-10	PCED1B
64131	0.10544	0.601791	0.0577328	6.00187e-05	XYLT1
121536	0.181069	0.48713	0.856975	0.00329579	AEBP2
79083	0.10517	0.172748	0.0803353	0.073004	MLPH
25778	0.003099	0.893532	0.0410434	0.278702	DSTYK
65010	0.883042	0.148612	0.405188	0.149266	SLC26A6
440313	0.811712	0.151959	0.807829	0.867442	LOC440313
390152	0.624159	0.541117	0.265818	0.435453	OR8H3
26735	0.213277	0.573964	0.167126	0.167596	OR1L3
10096	0.160177	0.341926	0.709887	0.00212915	ACTR3
2819	6.87893e-05	0.675841	0.00201671	6.15122e-07	GPD1
79609	0.0674102	0.947576	0.00564754	0.000318533	METTL21D
54756	0.943127	0.5741	0.965632	0.556789	IL17RD
5940	0.65807	0.326182	0.963261	0.454374	RBMY1A1
5351	0.430198	0.141613	0.622887	0.0014345	PLOD1
8832	0.00724992	0.362729	0.0399141	0.00565622	CD84
126068	0.869791	0.356425	0.269112	0.151839	ZNF441
9128	0.00341277	0.753627	0.0681789	0.000359982	PRPF4
2719	0.0986056	0.367732	0.00617184	0.000440433	GPC3
253559	0.728139	0.157658	0.811956	0.826089	CADM2
10194	1.02294e-05	0.526455	0.000352739	8.69534e-15	TSHZ1
79586	0.0102924	0.990282	0.196667	5.77245e-05	CHPF
27089	0.000740627	0.733062	0.0368007	0.273879	UQCRQ
388284	0.69623	0.894732	0.960343	0.391065	C16orf86
147040	0.0495752	0.877894	0.0492711	0.81037	KCTD11
283149	0.866108	0.230617	0.727428	0.320153	BCL9L
400120	0.664079	0.307409	0.497666	0.333108	SERTM1
128434	0.583679	0.170869	0.483628	0.00762489	VSTM2L
408050	0.0366532	0.737504	0.0342879	0.0125313	NOMO3
3827	0.178556	0.0421588	0.0103498	0.0661181	KNG1
585	0.0134877	0.564105	0.0219724	0.187045	BBS4
116150	1.82214e-06	0.877064	7.36585e-06	9.80249e-06	NUS1
197131	0.117114	0.370312	0.60899	0.224482	UBR1
84771	0.100858	0.0699149	0.0368423	0.751952	DDX11L2
23129	5.54331e-06	0.0572495	0.000287422	5.49834e-08	PLXND1
50515	0.000439614	0.891388	0.00475223	1.28965e-07	CHST11
23258	1.29655e-07	0.226462	3.68602e-05	1.61946e-05	DENND5A
23243	0.00217337	0.474439	0.191531	0.000588756	ANKRD28
122945	0.0436453	0.418	0.0320209	4.83976e-05	NOXRED1
5178	0.467406	0.280856	0.330914	0.674882	PEG3
10959	0.0167201	0.187791	0.0582629	3.41269e-05	TMED2
129285	0.664636	0.671424	0.292846	0.861107	PPP1R21
57560	0.0147181	0.756795	0.0564937	1.71391e-07	IFT80
9516	0.000138613	0.403819	0.00101099	6.75514e-11	LITAF
1948	0.00141642	0.857258	0.0201126	0.00099548	EFNB2
55809	0.0352789	0.665658	0.032649	0.00306948	TRERF1
25834	0.847917	0.224862	0.125925	0.190963	MGAT4C
5770	0.000821342	0.737811	0.00214332	1.03752e-08	PTPN1
116328	0.870769	0.435636	0.898101	5.11757e-05	C8orf34
3948	0.204997	0.309323	0.388658	0.209799	LDHC
150290	0.186741	0.68185	0.406941	0.266393	DUSP18
389634	0.280529	0.444371	0.461156	0.890949	LINC00937
440173	0.803209	0.244942	0.97857	0.905401	LOC440173
10901	6.59454e-05	0.90458	0.00292976	6.39729e-19	DHRS4
126433	0.752723	0.101005	0.436501	3.45443e-05	FBXO27
84561	0.0680937	0.980595	0.69436	0.899242	SLC12A8
3921	0.349941	0.509073	0.134072	9.25616e-08	RPSA
4723	0.0563122	0.982747	0.946174	0.124014	NDUFV1
127281	0.0206729	0.11908	0.234728	0.000271137	FAM213B
23587	0.318473	0.620957	0.866466	0.653207	ELP5
55027	0.0113537	0.574212	0.0905804	0.100742	HEATR3
9678	0.470926	0.874222	0.981889	0.162651	PHF14
57596	0.516957	0.659808	0.421609	0.0103727	BEGAIN
5053	0.282551	0.972246	0.0548276	0.10133	PAH
143662	0.0248631	0.977031	0.0229421	0.49298	MUC15
51268	0.00689971	0.54021	0.181058	0.106643	PIPOX
402665	0.00734082	0.745783	0.049679	8.48644e-06	IGLON5
24145	0.00121321	0.880785	0.0976139	0.147189	PANX1
285704	4.66125e-06	0.840661	0.00335339	6.36295e-05	RGMB
8021	0.925752	0.667565	0.724431	0.372516	NUP214
9465	0.260896	0.249899	0.523989	0.000282011	AKAP7
113189	0.136285	0.339052	0.379634	0.0743323	CHST14
440073	0.0569345	0.272076	0.0434461	0.347108	IQSEC3
23086	0.00474449	0.608587	0.0278974	0.710177	EXPH5
919	0.617384	0.29412	0.361489	0.0419111	CD247
84080	0.527557	0.558468	0.891167	0.732251	ENKD1
2996	0.0629389	0.731086	0.0838823	0.0385311	GYPE
124857	0.142432	0.394469	0.139792	0.0448214	WFIKKN2
387787	0.294698	0.95107	0.308491	0.606829	LIPT2
55872	0.151505	0.680928	0.496281	0.021079	PBK
84892	0.361217	0.0714168	0.383255	0.0628339	POMGNT2
100033417	0.636592	0.270127	0.766714	0.711491	SNORD116-5
51433	0.144773	0.955685	0.144526	0.949451	ANAPC5
10758	0.101955	0.444595	0.664762	0.947816	TRAF3IP2
29114	0.518245	0.189496	0.421149	0.00623846	TAGLN3
55347	0.338436	0.310482	0.486358	0.0395856	ABHD10
55573	0.000325467	0.704832	0.00130862	1.75001e-13	CDV3
646	0.251481	0.764507	0.359961	0.0729502	BNC1
391013	0.633711	0.9376	0.427328	0.348993	PLA2G2C
9510	6.71148e-06	0.3357	0.0222983	1.39893e-08	ADAMTS1
130355	0.48805	0.823188	0.129277	0.74222	C2orf76
28511	0.831395	0.452858	0.606598	0.383007	NKIRAS2
83696	0.250637	0.405923	0.727496	0.0439944	TRAPPC9
51295	0.0982983	0.820697	0.274379	0.807733	ECSIT
641455	0.842072	0.729696	0.901887	0.0834906	POTEM
26033	0.255679	0.155522	0.126301	0.0976216	ATRNL1
3169	0.286961	0.181821	0.0863521	0.326489	FOXA1
29127	0.787315	0.363169	0.346879	0.000270468	RACGAP1
4745	0.241473	0.680333	0.0908469	0.113924	NELL1
148003	0.325236	0.294838	0.0567586	0.374254	LGALS16
84791	0.599024	0.875436	0.429368	0.461727	LINC00467
212	0.743909	0.769621	0.517395	0.634151	ALAS2
64750	0.279659	0.623623	0.0215835	1.35062e-21	SMURF2
200162	0.894058	0.210821	0.653752	0.215629	SPAG17
55959	2.94236e-08	0.114064	4.86938e-07	3.51621e-13	SULF2
1240	0.00139431	0.269334	0.00475285	0.000384175	CMKLR1
219436	0.999645	0.79596	0.275096	0.660764	OR5D14
644890	0.451359	0.560174	0.616654	0.434858	MEIG1
29777	0.668617	0.441712	0.577619	0.840831	ABT1
140890	0.870947	0.664455	0.740364	0.328613	SREK1
554	0.903096	0.0309525	0.87433	0.247851	AVPR2
55129	3.62526e-08	0.93777	1.91396e-05	5.5373e-10	ANO10
6326	0.381494	0.775967	0.376153	0.0236845	SCN2A
6373	0.0248156	0.902855	0.0771117	2.14153e-05	CXCL11
9338	0.348612	0.414552	0.947489	0.162889	TCEAL1
11274	0.656231	0.858761	0.373322	0.0126821	USP18
140609	0.130619	0.698047	0.00888956	1.23044e-07	NEK7
84214	0.184148	0.990259	0.721038	0.0027728	DKFZP434F142
811	0.015824	0.504967	0.00981286	8.37706e-06	CALR
29074	0.505927	0.473635	0.439588	0.503956	MRPL18
79142	0.33894	0.212413	0.414173	0.0221358	PHF23
161253	0.0455102	0.88697	0.0121756	0.000150864	REM2
10009	0.808923	0.795473	0.580005	0.0571472	ZBTB33
574029	0.216932	0.227734	0.145894	0.543308	DUSP5P1
10603	0.0542202	0.83908	0.127465	1.92736e-09	SH2B2
10864	0.02945	0.910277	0.0481782	0.566452	SLC22A7
9283	0.0538107	0.852865	0.23127	0.0682866	GPR37L1
10321	1.25426e-06	0.329847	1.37428e-05	5.16709e-06	CRISP3
2688	0.121069	0.737757	0.471464	0.182762	GH1
9056	8.57611e-06	0.687452	0.000217723	5.61133e-12	SLC7A7
129684	0.149585	0.248089	0.367002	0.528924	CNTNAP5
3216	0.757321	0.726383	0.83809	6.91839e-10	HOXB6
65985	0.0320274	0.853564	0.010034	0.0763135	AACS
8772	0.522031	0.795951	0.14312	0.000376973	FADD
53841	4.92317e-06	0.871325	0.000658907	1.27908e-16	CDHR5
134288	0.173242	0.808384	0.30478	0.625069	TMEM174
6652	0.00114024	0.340647	3.8388e-05	0.00124196	SORD
26531	0.0245692	0.47638	0.0568795	0.401599	OR11A1
3111	0.00999119	0.925213	0.0370584	7.00028e-05	HLA-DOA
11030	2.77309e-10	0.100835	9.78535e-07	0.000227784	RBPMS
9231	0.720911	0.0373429	0.828588	0.00586841	DLG5
6102	0.420309	0.710244	0.872074	0.902709	RP2
402481	0.320226	0.254449	0.214319	0.784156	PP13004
219473	0.668077	0.522182	0.159719	0.201405	OR8K3
7745	0.629368	0.588732	0.397146	0.935508	ZKSCAN8
11054	0.898072	0.594144	0.95018	0.568385	OGFR
23732	0.754865	0.803848	0.408386	0.913096	FRRS1L
130120	0.0177631	0.605958	0.0828076	0.340833	REG3G
3837	0.00104772	0.439283	0.00732466	0.0250845	KPNB1
5733	0.0483146	0.611841	0.298634	0.0757667	PTGER3
142	0.17366	0.852547	0.0925947	0.00366185	PARP1
10418	0.00192588	0.815817	0.0582175	0.0110926	SPON1
3560	0.438026	0.723779	0.543558	0.0779713	IL2RB
64114	0.626947	0.0690593	0.592818	6.42675e-05	TMBIM1
2157	0.065512	0.85513	0.917292	0.000267455	F8
51241	0.185201	0.304129	0.156274	0.599937	COX16
144132	0.706619	0.268555	0.452567	0.248525	DNHD1
6692	0.000291219	0.886172	0.00991977	1.04302e-06	SPINT1
5912	0.125113	0.284774	0.0258905	7.36245e-05	RAP2B
124401	0.746215	0.640582	0.853642	0.210594	ANKS3
1611	0.912218	0.158398	0.148217	0.0701139	DAP
80255	0.664245	0.984558	0.371286	0.00055545	SLC35F5
1789	0.097487	0.613677	0.0852491	0.0029211	DNMT3B
3251	0.937803	0.41098	0.679381	0.73581	HPRT1
84441	0.00234887	0.999002	0.0891522	0.0482189	MAML2
50507	0.00426423	0.778705	0.0864624	0.229218	NOX4
120114	0.781003	0.770637	0.408759	0.395208	FAT3
54494	0.016081	0.527049	0.0142341	0.208769	C11orf71
2838	0.00132056	0.176313	0.0101316	0.240429	GPR15
8363	0.11279	0.76119	0.224222	0.0251882	HIST1H4J
440482	0.89785	0.11925	0.859849	0.000959884	ANKRD20A5P
116496	4.94228e-08	0.667236	0.000193602	6.5969e-06	FAM129A
333	0.218549	0.174517	0.27602	0.597428	APLP1
54558	0.00129357	0.182653	0.000840345	0.146133	SPATA6
57720	0.00241102	0.231808	0.00118696	3.83136e-07	GPR107
57139	0.695239	0.469416	0.238952	0.0033454	RGL3
84940	0.0847237	0.995525	0.0168249	0.00105915	CORO6
8110	0.000601557	0.279885	0.0419694	0.129574	DPF3
132989	0.145256	0.535973	0.609283	1.68179e-06	C4orf36
196441	0.778341	0.277083	0.414753	0.241491	ZFC3H1
6917	0.245226	0.517416	0.0318487	0.0592153	TCEA1
79027	0.22547	0.304112	0.151939	1.006e-05	ZNF655
10322	0.0988291	0.992401	0.0846309	9.74083e-05	SMYD5
2956	0.911353	0.881878	0.697055	0.0462767	MSH6
2798	0.882098	0.922977	0.231482	0.777748	GNRHR
3029	0.00134376	0.91767	0.00136796	1.59807e-06	HAGH
8539	0.368481	0.969303	0.267874	0.863718	API5
23038	0.0233665	0.449523	0.0759371	0.00011741	WDTC1
4267	0.296254	0.315227	0.0948731	1.81711e-06	CD99
55120	0.808469	0.691409	0.464198	3.33803e-06	FANCL
196743	0.363246	0.342086	0.640255	0.457506	PAOX
388182	0.95511	0.0471747	0.27302	0.100675	SPATA41
6654	0.0454047	0.560939	0.0015474	5.08079e-08	SOS1
1394	0.117737	0.477731	0.173251	0.27943	CRHR1
91862	0.00016875	0.576118	0.00607611	7.48466e-08	MARVELD3
90780	0.0179316	0.786943	0.0786683	0.00036344	PYGO2
5028	5.37957e-07	0.971369	9.54703e-06	1.56156e-15	P2RY1
3875	0.878822	0.801169	0.217465	0.589381	KRT18
5688	0.0438568	0.481266	0.0574946	0.0013949	PSMA7
146664	0.722639	0.138021	0.925102	0.599689	MGAT5B
56912	0.185427	0.272099	0.0783605	0.0422882	IFT46
9302	0.635474	0.546853	0.299903	0.0202857	SNORD26
84707	0.0157911	0.824271	0.089358	0.117202	BEX2
245913	0.065129	0.657477	0.29988	0.227374	DEFB110
861	6.07766e-07	0.343197	2.02442e-05	8.93734e-08	RUNX1
6924	0.0311974	0.904877	0.0245629	0.753908	TCEB3
55744	0.690686	0.103211	0.409924	0.0118086	COA1
285282	0.720558	0.930634	0.343809	0.00134832	RABL3
26133	0.087994	0.767092	0.0515914	0.10211	TRPC4AP
6388	0.666545	0.860474	0.61413	0.0142023	SDF2
338662	0.175345	0.189252	0.155362	0.657139	OR8D4
389015	0.67533	0.116776	0.723069	0.0730768	SLC9A4
3241	0.034994	0.494435	0.212157	0.000149277	HPCAL1
11128	0.838735	0.03644	0.735649	0.716036	POLR3A
54059	0.124596	0.94913	0.365673	0.250731	YBEY
157680	0.603262	0.181098	0.683723	0.460011	VPS13B
9772	0.0216224	0.423346	0.144855	7.71767e-08	KIAA0195
359	0.629265	0.939853	0.589205	0.957193	AQP2
25775	0.815708	0.933565	0.519566	0.842565	C22orf24
286827	0.774658	0.561535	0.908942	0.0385792	TRIM59
4661	0.176082	0.126939	0.376051	0.0515301	MYT1
125919	0.262526	0.76966	0.321469	4.60826e-06	ZNF543
9554	0.54547	0.507933	0.715713	0.578398	SEC22B
57010	0.651077	0.868714	0.363596	0.122269	CABP4
92369	0.200134	0.542288	0.135921	0.102579	SPSB4
8669	0.0858136	0.179419	0.263154	0.0197262	EIF3J
3936	0.0319207	0.554621	0.114198	2.03917e-05	LCP1
9422	0.861709	0.212538	0.75317	0.0464756	ZNF264
132660	0.079416	0.586212	0.0150766	0.858681	LIN54
26073	0.575159	0.421295	0.59188	0.233592	POLDIP2
7920	0.705236	0.704935	0.463214	0.00424002	ABHD16A
54926	0.0222477	0.181446	0.0957173	1.05124e-10	UBE2R2
22809	0.0737793	0.431056	0.26889	0.884116	ATF5
2963	0.426842	0.402608	0.534459	0.00509287	GTF2F2
7305	6.48108e-07	0.416516	6.22406e-06	0.0199358	TYROBP
5836	8.26436e-09	0.0992445	2.12586e-06	5.53614e-14	PYGL
11213	8.06275e-11	0.434183	2.86275e-06	9.49427e-09	IRAK3
1562	1.31067e-07	0.488028	1.63158e-05	6.1368e-13	CYP2C18
146198	0.110198	0.244398	0.187862	8.61448e-06	ZFP90
246705	0.504144	0.0590899	0.499893	0.453311	LINC00314
4351	2.58384e-05	0.376643	0.00226279	0.00021713	MPI
87769	0.260126	0.16479	0.380312	0.144058	GGACT
54812	0.754193	0.374009	0.145088	0.307384	AFTPH
1388	0.292878	0.32507	0.594941	0.0318952	ATF6B
219429	0.146203	0.318934	0.19807	0.328496	OR4C11
23363	0.506594	0.360299	0.776638	0.933988	OBSL1
158158	0.120418	0.851637	0.0811221	0.0292151	RASEF
441631	5.66946e-05	0.47035	0.00524843	6.07967e-09	TSPAN11
84614	0.728352	0.358916	0.258028	0.106397	ZBTB37
8654	0.594239	0.342937	0.966611	0.40902	PDE5A
27190	0.371862	0.636321	0.764162	0.161207	IL17B
2957	0.0280007	0.727081	0.140881	0.0143117	GTF2A1
8991	1.92558e-05	0.323708	0.00273137	0.317651	SELENBP1
338872	0.286677	0.257325	0.435083	0.0496254	C1QTNF9
4621	0.0171753	0.390595	0.0314479	0.00742765	MYH3
164684	0.060207	0.00562722	0.0494637	0.0239297	WBP2NL
26059	0.0344558	0.806261	0.130108	0.74323	ERC2
285237	0.172741	0.825483	0.0180601	0.307414	C3orf38
441478	0.0965839	0.990023	0.838703	0.142233	NRARP
100289635	0.604424	0.784136	0.478328	0.254607	ZNF605
2218	0.899009	0.319595	0.758769	0.000259283	FKTN
50939	0.524277	0.535185	0.687516	0.0285822	IMPG2
5364	0.320694	0.221168	0.00428901	0.0611549	PLXNB1
6468	0.722444	0.747281	0.588922	0.000108969	FBXW4
339327	0.447291	0.620376	0.557737	0.142039	ZNF546
7172	0.791295	0.499346	0.486024	0.553533	TPMT
81493	0.0737008	0.497444	0.297155	0.514948	SYNC
1135	0.030836	0.0885647	0.00767232	0.108961	CHRNA2
5595	0.165917	0.674441	0.552346	0.000217146	MAPK3
5922	0.111575	0.168483	0.823365	0.025717	RASA2
6294	0.116911	0.903836	0.145724	0.0218865	SAFB
267012	0.547537	0.0495901	0.783315	0.1334	DAOA
1301	0.497623	0.358844	0.986166	0.663624	COL11A1
114783	0.371796	0.66891	0.243612	0.529101	LMTK3
5986	0.497978	0.754891	0.0643282	0.425505	RFNG
64841	0.00699351	0.717414	0.00506277	7.77154e-08	GNPNAT1
7296	0.431282	0.322476	0.882751	0.0346071	TXNRD1
222068	1.92875e-05	0.512696	0.000381029	1.60478e-16	TMED4
121549	0.00682343	0.541876	0.429716	0.240521	ASCL4
57662	0.000655875	0.865572	0.0672202	5.88228e-05	CAMSAP3
337967	0.20491	0.7958	0.459866	0.977397	KRTAP6-2
3558	0.0113932	0.356096	0.188169	0.157561	IL2
1278	9.59928e-09	0.0844233	1.05664e-06	7.09463e-05	COL1A2
158297	0.73097	0.813671	0.215177	0.526164	FAM154A
121256	0.951925	0.49197	0.989487	0.0820485	TMEM132D
7321	0.00510641	0.330406	0.0252471	4.82438e-06	UBE2D1
6717	0.000245918	0.355311	0.000917259	0.000148706	SRI
280664	0.906797	0.744648	0.930022	0.570502	WFDC10B
677838	0.0303553	0.22034	0.0936352	1.00045e-05	SNORA61
9528	0.370852	0.65711	0.289672	0.000482892	TMEM59
440603	0.000540436	0.896147	0.017957	0.000526461	BCL2L15
8209	0.0745791	0.284234	0.418785	0.2535	C21orf33
4879	0.88569	0.972608	0.868593	0.54235	NPPB
147166	0.000408861	0.14959	6.6901e-05	7.96337e-11	TRIM16L
57187	0.114063	0.939588	0.0503342	0.329941	THOC2
6340	0.871532	0.812638	0.813481	0.0132556	SCNN1G
349196	0.340853	0.73626	0.234963	0.315957	LINC00965
27153	0.216198	0.935138	0.923022	0.401751	ZNF777
[truncated: 17,909 more rows]

## Sheet: G.full.gene.pval_PPI.csv
	ISCORE	Antibiotics	Outcome	Location	SYMBOL
143384	0.310236	0.584562	0.260385	0.527655	CACUL1
7515	0.932317	0.440242	0.546815	0.149829	XRCC1
9525	0.137109	0.28686	0.706643	0.0177053	VPS4B
79160	0.277902	0.0474899	0.894443	0.00128261	MGC4294
441951	0.0209885	0.788156	0.851762	1.00364e-05	ZFAS1
6900	0.529719	0.00408913	0.269267	0.909835	CNTN2
83866	0.344475	0.0250919	0.353207	0.0338079	TTTY11
51530	0.108534	0.647958	0.982064	0.16001	ZC3HC1
5740	0.00529917	0.21825	0.80884	0.494247	PTGIS
3737	0.00290445	0.388949	0.743139	8.04173e-17	KCNA2
55274	0.604113	0.770141	0.287478	0.0200084	PHF10
26230	9.30407e-06	0.724819	0.31671	5.56048e-18	TIAM2
374654	0.939969	0.0522412	0.867321	0.532755	KIF7
205428	0.4437	0.395818	0.156059	0.00228124	C3orf58
116541	0.676791	0.547923	0.0516575	0.80086	MRPL54
8847	0.0149672	0.184193	0.792113	0.0288053	DLEU2
9918	0.72102	0.435308	0.317126	0.114906	NCAPD2
219681	0.764201	0.498813	0.658478	0.288747	ARMC3
283742	0.341155	0.0115531	0.299776	0.131767	FAM98B
283601	0.44698	0.599242	0.862262	0.0109736	LINC00523
84230	0.0035819	0.716385	0.369105	1.97898e-06	LRRC8C
4869	0.0355153	0.463711	0.433348	6.22397e-05	NPM1
23354	0.0579342	0.392637	0.702711	0.000462987	HAUS5
26532	0.942433	0.790671	0.274479	0.441415	OR10H3
88745	0.811063	0.0862483	0.817377	6.19311e-05	RRP36
254910	0.877286	0.00414268	0.0462403	0.81546	LCE5A
5786	0.629807	0.883455	0.179091	0.46763	PTPRA
391622	0.624719	0.521621	0.554378	0.460436	USP17L6P
25833	0.000665146	0.718791	0.609409	1.33325e-06	POU2F3
79977	0.959115	0.48014	0.586634	0.34682	GRHL2
100127950	0.106651	0.196418	0.204884	0.125904	HECW1-IT1
8789	0.780791	0.522299	0.202631	0.714018	FBP2
2517	0.00574258	0.364048	0.148324	0.243382	FUCA1
6563	0.54145	0.14253	0.18101	0.67768	SLC14A1
26579	0.000157089	0.319648	0.131051	6.34079e-10	MYEOV
6164	0.475615	0.99784	0.443584	0.946803	RPL34
8073	0.0769978	0.352017	0.15237	0.0213696	PTP4A2
22952	0.375556	0.832969	0.637328	0.383612	CYP2G1P
113251	0.00106116	0.114072	0.597725	0.000477261	LARP4
57466	0.171821	0.110115	0.274674	3.56844e-05	SCAF4
54825	1.73355e-05	0.980672	0.496007	4.814e-13	CDHR2
8766	0.00678524	0.0155913	0.104932	3.86745e-07	RAB11A
64978	0.819839	0.181278	0.302485	0.00533044	MRPL38
441024	0.21013	0.930859	0.292988	0.605313	MTHFD2L
64969	0.128683	0.0508933	0.290491	0.0143288	MRPS5
79712	0.105769	0.249061	0.729571	9.31604e-06	GTDC1
54807	0.480257	0.725826	0.293348	0.225468	ZNF586
55239	0.000202703	0.350469	0.998778	5.10683e-07	OGFOD1
353091	0.84624	0.00538206	0.156237	0.520791	RAET1G
83640	0.107006	0.00195682	0.0739881	0.00391945	FAM103A1
720	0.000361874	0.967125	0.113109	7.22036e-10	C4A
132243	0.996836	0.012488	0.927719	0.471913	H1FOO
120939	0.782358	0.0570377	0.538849	0.120153	TMEM52B
55282	0.496705	0.433899	0.19427	0.13179	LRRC36
84957	0.000241175	0.856426	0.0458815	1.17251e-08	RELT
8517	0.0483901	0.530331	0.334299	0.00774317	IKBKG
441601	0.379711	0.300373	0.28009	0.244168	LOC441601
135941	0.581269	0.471153	0.446902	0.337975	OR2A14
10398	0.314891	0.0643229	0.134874	0.0366113	MYL9
8313	0.964922	0.44807	0.403086	5.91122e-05	AXIN2
26696	0.0586814	0.129164	0.773083	0.0581641	OR2T1
4956	0.723154	0.133722	0.489998	0.359945	ODF1
8087	0.214517	0.783121	0.0211651	0.0425464	FXR1
55410	0.459236	0.356425	0.0899152	0.851477	NCRNA00185
1493	0.000196037	0.757727	0.343788	1.30482e-11	CTLA4
123970	0.563133	0.56933	0.763067	0.995097	C16orf78
56302	0.333254	0.0347057	0.213619	0.394753	TRPV5
55636	0.246443	0.264439	0.50493	0.143229	CHD7
219484	0.0114939	0.173614	0.488213	0.169095	OR5M8
9366	0.348104	0.721835	0.528535	0.990623	RAB9BP1
648987	0.0683058	0.0662832	0.469575	0.00209033	LOC648987
729566	0.477391	0.432171	0.246202	0.167946	ZBTB8OSP1
5092	0.317058	0.839862	0.824225	0.0197456	PCBD1
147339	0.198897	0.409633	0.0584614	0.463809	C18orf25
5920	0.00919644	0.0328541	0.242919	0.0600672	RARRES3
340654	0.565734	0.34494	0.812022	0.662565	LIPM
7287	0.451908	0.147025	0.883962	0.029101	TULP1
26986	0.0830757	0.106924	0.172822	0.0492845	PABPC1
139422	0.251014	0.49703	0.72408	0.0115856	MAGEB10
114784	0.0261911	0.0477774	0.1474	0.0124764	CSMD2
3268	0.000339348	0.430147	0.0372508	2.40416e-05	AGFG2
9126	1.08301e-05	0.69476	0.0229791	4.76578e-12	SMC3
64641	0.959535	0.954304	0.401293	0.0930297	EBF2
2907	0.244911	0.266272	0.296215	0.245408	GRINA
83608	0.762538	0.127525	0.899677	0.508157	C18orf21
5929	0.66001	0.874403	0.547506	0.0661311	RBBP5
10	1.33916e-05	0.88554	0.149371	5.44997e-09	NAT2
7013	0.419959	0.822914	0.920588	0.739942	TERF1
222696	0.0236091	0.602746	0.244733	0.196949	ZSCAN23
2201	0.0198097	0.00561755	0.807668	8.67708e-06	FBN2
54810	3.44205e-05	0.614521	0.241118	3.80347e-14	GIPC2
4317	0.00349616	0.81041	0.668245	0.0598612	MMP8
374467	2.52931e-06	0.255495	0.0201306	5.53612e-07	C12orf63
441294	0.506546	0.404821	0.419878	0.00226771	CTAGE15
3223	0.00699079	0.897068	0.339655	0.601026	HOXC6
6001	0.79961	0.31509	0.95995	0.448493	RGS10
221002	0.25306	0.687538	0.988859	0.000213419	RASGEF1A
168975	0.851192	0.680998	0.766014	0.523183	CNBD1
4923	0.663095	0.00823569	0.863103	0.889635	NTSR1
27229	0.302788	0.237455	0.0732249	1.13138e-07	TUBGCP4
6663	0.0152509	0.0150056	0.6648	0.00401413	SOX10
2346	8.72795e-06	0.851014	0.304381	1.8027e-09	FOLH1
119032	0.259877	0.625897	0.934783	0.0171599	C10orf32
407031	0.248625	0.381652	0.404518	0.233581	MIR30C1
284340	0.997918	0.378523	0.0754677	0.00653487	CXCL17
116255	0.213596	0.706742	0.305038	0.257983	MOGAT1
9468	0.399023	0.720603	0.925499	0.005279	PCYT1B
8516	0.000597098	0.948242	0.372559	2.56872e-10	ITGA8
23383	0.77588	0.254919	0.621086	0.00227546	MAU2
9110	2.98414e-05	0.66044	0.00657786	4.64533e-12	MTMR4
23026	0.292015	0.0504348	0.520139	0.303134	MYO16
786	0.886248	0.0138092	0.465927	0.843606	CACNG1
84210	0.205219	0.0581655	0.921399	0.0123216	ANKRD20A1
81578	0.442158	0.0136283	0.668923	0.0812725	COL21A1
7804	4.85959e-08	0.810523	0.0707312	9.86097e-15	LRP8
92359	5.8576e-06	0.461782	0.571132	0.263891	CRB3
59342	0.938812	0.165981	0.11155	0.585619	SCPEP1
5908	0.492584	0.273877	0.644419	0.592023	RAP1B
7586	0.96624	0.507974	0.961344	0.00241686	ZKSCAN1
440051	0.706069	0.0478818	0.57429	0.357506	KRTAP5-11
9343	0.135344	0.627714	0.790464	0.0706439	EFTUD2
5996	0.0887928	0.277345	0.660716	0.000293764	RGS1
644524	0.320592	0.222958	0.762015	0.157265	NKX2-4
654254	0.691362	0.933568	0.026428	0.380141	ZNF732
51699	0.671244	0.101059	0.409831	0.847821	VPS29
43849	0.610759	0.15332	0.0412709	0.120523	KLK12
160824	0.0806751	0.158144	0.467741	0.43337	SP3P
5539	0.695253	0.099119	0.709901	0.0965606	PPY
4025	0.669924	0.583985	0.101487	0.782114	LPO
391059	0.010298	0.241604	0.0975836	0.105873	FRRS1
619570	0.0175487	0.130101	0.148698	2.4334e-06	SNORD95
1021	0.0627165	0.439764	0.00908364	3.3146e-07	CDK6
85409	0.501171	0.392721	0.70195	0.504899	NKD2
5030	1.93001e-05	0.829395	0.317854	9.46795e-14	P2RY4
56261	0.0796052	0.530121	0.388007	0.0282928	GPCPD1
221120	0.368056	0.532425	0.0958476	8.61513e-08	ALKBH3
29781	0.232546	0.0963633	0.563214	0.492116	NCAPH2
3950	0.559629	0.055235	0.742916	0.705128	LECT2
4067	0.000267564	0.53253	0.105634	5.9325e-05	LYN
4355	0.542905	0.0100386	0.957103	0.310211	MPP2
130888	0.342941	0.147921	0.613473	0.0223518	FBXO36
4495	0.000180349	0.336935	0.318814	8.41547e-09	MT1G
9322	0.465505	0.154321	0.419992	0.0110826	TRIP10
8557	0.680506	0.0726527	0.823549	0.253169	TCAP
338323	6.68766e-05	0.4399	0.307452	2.4506e-17	NLRP14
7122	0.806551	0.0123045	0.838852	0.763429	CLDN5
7026	0.86345	0.0828335	0.626426	0.485312	NR2F2
53919	0.050582	0.458912	0.950737	0.0191066	SLCO1C1
8858	0.000905214	0.704424	0.306649	9.84904e-05	PROZ
149373	0.139303	0.0599172	0.202881	0.030358	LOC149373
219873	0.592725	0.0102995	0.153133	0.648799	OR10S1
50615	0.0137209	0.505326	0.241929	2.4571e-08	IL21R
6549	0.783832	0.26383	0.33859	0.190015	SLC9A2
406945	0.926261	0.0839484	0.98576	0.0392889	MIR153-2
253714	0.951641	0.0925744	0.0152161	0.589686	MMS22L
7905	0.313375	0.707963	0.619172	0.677906	REEP5
121278	0.0324545	0.44426	0.359991	0.0527093	TPH2
400830	0.674581	0.0123713	0.944257	0.708463	DEFB132
143425	0.728806	0.867818	0.382505	0.0250441	SYT9
2118	0.0376571	0.0241595	0.795425	0.226549	ETV4
83706	0.10075	0.910176	0.763624	5.45157e-06	FERMT3
26249	0.00242588	0.344301	0.10176	5.40748e-06	KLHL3
84680	0.659603	0.516073	0.180138	0.0149807	ACCS
4604	0.905951	0.403434	0.564761	0.135858	MYBPC1
162979	0.406249	0.316997	0.660719	0.0476459	ZNF296
266	0.551269	0.615943	0.277922	0.534125	AMELY
283254	0.0518281	0.857062	0.203289	0.00510608	HARBI1
57407	0.468457	0.907728	0.791606	0.379029	NMRAL1
64855	0.24027	0.328827	0.760793	0.0182912	FAM129B
114787	0.979694	0.0323921	0.57492	0.593975	GPRIN1
390212	0.101387	0.0129199	0.0854036	0.143597	GPR152
84663	0.296117	0.646177	0.195328	0.665861	NA
9938	0.180185	0.430164	0.716836	2.77899e-06	ARHGAP25
57062	0.0294153	0.951945	0.375497	0.00190582	DDX24
23234	0.875863	0.202144	0.836944	0.000852853	DNAJC9
10420	4.00787e-06	0.53819	0.016719	1.09981e-14	TESK2
127002	0.739817	0.280698	0.541363	0.0731418	ATXN7L2
286527	0.745471	0.945318	0.401525	0.00190378	TMSB15B
51263	0.846463	0.0802069	0.251358	0.0927865	MRPL30
9435	0.0988693	0.723585	0.123262	3.67273e-08	CHST2
93589	0.381174	0.340544	0.168833	0.0879096	CACNA2D4
8427	0.698939	0.976191	0.574637	0.00140101	ZNF282
642623	0.760267	0.0766044	0.398301	0.0926572	UBTFL1
6783	0.0547078	0.0293327	0.314117	0.0389775	SULT1E1
730130	0.00306099	0.994537	0.582712	2.445e-11	TMEM229A
55384	0.101209	0.0247563	0.981409	0.520254	MEG3
6632	0.0927904	0.0679544	0.867114	0.000188534	SNRPD1
2056	0.357956	0.0330436	0.333197	0.115193	EPO
10623	0.255212	0.192736	0.806603	0.578662	POLR3C
151887	0.000986874	0.10719	0.574802	0.326352	CCDC80
2171	0.241599	0.984261	0.204278	0.0260688	FABP5
7551	0.00116932	0.324614	0.0675087	5.04631e-08	ZNF3
401145	0.0845293	0.0671361	0.584661	2.77862e-06	CCSER1
54552	0.010798	0.68497	0.808892	0.743881	GNL3L
8708	0.59838	0.482026	0.044961	0.000800155	B3GALT1
8292	0.657991	0.0297087	0.14955	1.08404e-05	COLQ
10561	0.292158	0.0950514	0.762773	0.522004	IFI44
7536	0.995645	0.325847	0.885165	0.0434807	SF1
779	0.178085	0.155806	0.833566	0.681558	CACNA1S
54733	0.0090647	0.854181	0.0804933	2.06225e-05	SLC35F2
27185	0.0102912	0.69518	0.206842	1.64878e-05	DISC1
5433	0.0577378	0.178879	0.261166	0.514027	POLR2D
11155	0.605912	0.0416978	0.376114	0.000787726	LDB3
100128751	0.284676	0.1717	0.3994	0.0600945	LOC100128751
91574	0.0212207	0.0238669	0.70152	0.156089	C12orf65
115111	0.189243	0.166863	0.896583	0.305026	SLC26A7
317716	0.310331	0.516935	0.0629969	0.113019	BPIFA4P
80351	0.600129	0.633363	0.390583	0.659163	TNKS2
60626	0.583776	0.99212	0.951336	0.858047	RIC8A
59286	0.934523	0.961931	0.587554	0.05225	UBL5
79001	0.0520908	0.159816	0.898773	0.00575631	VKORC1
84661	0.552477	0.36633	0.64552	0.657579	DPY30
23547	0.206665	0.347934	0.489928	0.397403	LILRA4
127540	0.858242	0.0199915	0.966534	0.943727	HMGB4
55601	0.456714	0.0242482	0.722025	0.0298085	DDX60
160140	0.354746	0.469463	0.0105924	0.440736	C11orf65
6814	0.261687	0.052981	0.373259	1.87579e-05	STXBP3
26659	0.812351	0.54756	0.708425	0.0797188	OR7A5
3000	0.766277	0.968611	0.76583	0.16356	GUCY2D
51440	0.218372	0.246956	0.459223	0.427829	HPCAL4
114789	0.932498	0.651358	0.918361	0.0356513	SLC25A25
491	0.173718	0.109689	0.245197	0.40612	ATP2B2
901	0.446312	0.831225	0.523604	0.0417943	CCNG2
8364	0.801784	0.122664	0.962733	0.134152	HIST1H4C
27134	0.05192	0.666187	0.832432	0.0082978	TJP3
10529	3.92028e-07	0.134013	0.223655	1.54659e-11	NEBL
284123	0.360769	0.491603	0.138335	0.905896	FAM27L
3775	0.117761	0.0431058	0.561894	0.0453475	KCNK1
26013	0.270002	0.530849	0.435813	0.22649	L3MBTL1
1844	0.635099	0.115157	0.475659	0.0174359	DUSP2
406886	0.307841	0.308196	0.196898	0.0360495	MIRLET7D
4758	0.0038845	0.16201	0.943386	8.32797e-07	NEU1
64343	0.519549	0.0334189	0.865178	0.0119535	AZI2
3587	0.0401484	0.927036	0.206689	8.34781e-06	IL10RA
142910	0.695341	0.997514	0.0294016	0.0377737	LIPJ
39	0.839997	0.185252	0.586907	0.226041	ACAT2
58489	0.930278	0.103836	0.202938	0.576452	ABHD17C
23554	0.00476389	0.493784	0.594351	1.83992e-10	TSPAN12
762	0.0622005	0.54289	0.0426616	6.5587e-13	CA4
80067	0.218132	0.700485	0.246148	0.751499	DCAF17
84966	0.484113	0.390271	0.0477612	0.617615	IGSF21
1345	0.0203484	0.277644	0.0366118	0.033127	COX6C
2774	0.206458	0.490242	0.567579	0.0099821	GNAL
494188	0.786241	0.27682	0.841735	0.842334	FBXO47
60370	0.0064212	0.899096	0.616286	0.000632406	AVPI1
54836	0.795864	0.458232	0.304645	0.0886418	BSPRY
79902	0.864059	0.730548	0.247311	0.0550948	NUP85
84734	0.0126806	0.169252	0.0717662	1.96884e-07	FAM167B
10841	0.124599	0.0677742	0.679768	0.985346	FTCD
54676	0.902899	0.387721	0.891	0.19859	GTPBP2
6228	0.44421	0.569614	0.686796	0.154735	RPS23
440574	0.55918	0.676038	0.171368	0.128685	MINOS1
3234	0.2853	0.147229	0.989416	0.0873453	HOXD8
147011	0.312258	0.265574	0.490271	0.535063	PROCA1
283693	0.0309289	0.544045	0.131189	0.17924	LOC283693
1474	0.892352	0.246653	0.659737	0.0695332	CST6
255488	0.00468431	0.506169	0.552607	1.26371e-05	RNF144B
93986	7.15773e-05	0.197938	0.0207578	1.95429e-09	FOXP2
10917	0.0295461	0.191274	0.278663	0.0387443	BTNL3
55128	0.16092	0.555644	0.925771	0.00174896	TRIM68
58530	0.815211	0.602199	0.185755	0.802406	LY6G6D
23062	0.349734	0.624465	0.44277	4.69211e-05	GGA2
90273	0.958576	0.111442	0.023212	0.00256861	CEACAM21
22916	0.929834	0.681643	0.346367	0.0735998	NCBP2
80758	0.195313	0.0118389	0.7256	0.638522	PRR7
79290	0.00526509	0.280491	0.414635	0.48923	OR13A1
5626	0.130321	0.0391877	0.791616	0.986112	PROP1
192670	0.85711	0.958986	0.757826	0.000164953	AGO4
55964	0.0360592	0.0748302	0.312627	0.126274	2014-09-03
389257	0.0804361	0.293394	0.128504	0.982812	LRRC14B
64743	0.960841	0.898856	0.602044	0.885987	WDR13
84900	0.872647	0.883539	0.929063	0.000590175	RNFT2
387119	0.133866	0.471025	0.540724	0.00893107	CEP85L
5746	0.165291	0.1741	0.205532	0.029168	PTH2R
394	0.00427238	0.707967	0.0909874	1.23621e-09	ARHGAP5
159989	0.788689	0.860644	0.776673	0.816991	CCDC67
606553	0.413082	0.181358	0.91897	7.46194e-05	C8orf49
4188	0.429003	0.0492512	0.026754	0.0610777	MDFI
23046	0.359353	0.499276	0.0885731	1.85619e-12	KIF21B
8668	0.0433277	0.444909	0.417771	2.60559e-07	EIF3I
57826	0.0493925	0.588739	0.0776311	0.632142	RAP2C
26291	0.569259	0.0111981	0.906438	0.12387	FGF21
7577	0.50099	0.0442062	0.2255	0.580711	ZNF29P
342979	0.285556	0.282088	0.761072	0.192356	PALM3
29760	0.0378866	0.513758	0.187037	0.119744	BLNK
3107	0.52775	0.681973	0.196432	0.216564	HLA-C
23125	0.62822	0.208536	0.34613	0.0277013	CAMTA2
375757	0.0302143	0.97965	0.770828	0.0014136	SWI5
7576	0.734021	0.525079	0.47585	0.210551	ZNF28
7716	0.594299	0.830169	0.227703	0.041487	VEZF1
51604	0.580524	0.787921	0.218871	0.645372	PIGT
4957	3.06648e-05	0.497944	0.828634	7.06691e-10	ODF2
8545	0.69144	0.493843	0.258575	0.00960881	CGGBP1
8175	0.876122	0.0440976	0.700165	0.000312047	SF3A2
5889	0.177218	0.4454	0.426688	0.0472299	RAD51C
150000	0.00110592	0.69704	0.328528	5.52954e-06	ABCC13
150527	0.35149	0.104256	0.415879	0.724353	TISP43
22798	0.630673	0.0650306	0.700376	8.91406e-06	LAMB4
10151	0.331461	0.932107	0.536205	0.186736	HNRNPA3P1
149428	0.0133821	0.713616	0.466299	0.144119	BNIPL
6533	0.000675003	0.160372	0.100721	6.93883e-06	SLC6A6
27309	0.329105	0.120584	0.397745	0.92778	ZNF330
254228	0.0762301	0.923172	0.280644	0.612826	FAM26E
57787	0.680582	0.567022	0.264532	0.0973185	MARK4
84321	0.138776	0.833078	0.326728	0.025937	THOC3
392392	0.213469	0.404901	0.232977	0.398707	OR1K1
1111	0.220423	0.0151224	0.492144	0.0206667	CHEK1
58512	0.136394	0.974929	0.701583	0.419625	DLGAP3
27301	0.849634	0.036814	0.157189	0.636597	APEX2
8913	0.786225	0.119046	0.777961	0.956434	CACNA1G
3400	0.0916957	0.03775	0.292622	0.0637061	ID4
317749	1.099e-07	0.0675901	0.155488	1.87692e-19	DHRS4L2
2962	0.681109	0.187354	0.892508	0.583721	GTF2F1
9211	0.159512	0.0336991	0.233186	0.963687	LGI1
51024	0.503343	0.875272	0.294774	0.0365466	FIS1
8431	0.000369183	0.567258	0.593442	5.09442e-07	NR0B2
666	0.815612	0.0352245	0.0888478	0.260503	BOK
29123	0.271495	0.875624	0.990795	0.0292391	ANKRD11
2321	0.000533873	0.464805	0.347767	0.0046089	FLT1
3185	0.0398627	0.622499	0.891109	0.209733	HNRNPF
197187	0.164982	0.148684	0.6969	0.0506812	SNAI3-AS1
374768	0.381365	0.019329	0.735298	0.449513	SPEM1
81050	0.914901	0.425204	0.794341	0.179199	OR5AC2
389690	0.995782	0.0821923	0.0439759	0.22653	MROH5
64598	0.685597	0.565863	0.759187	0.0205223	MOSPD3
9088	0.804435	0.484379	0.677226	0.0161161	PKMYT1
23105	0.00214796	0.119165	0.756499	0.00191141	FSTL4
10875	0.501482	0.754964	0.643492	0.880536	FGL2
1630	6.44985e-08	0.191908	0.135276	9.2975e-15	DCC
389493	0.220138	0.0549868	0.616257	0.677998	NUPR1L
6370	0.000868586	0.821338	0.499951	3.21785e-06	CCL25
3426	2.89366e-08	0.602056	0.0312805	1.03997e-11	CFI
79701	0.660498	0.447169	0.0447298	0.876823	OGFOD3
1365	0.0389012	0.927631	0.820646	0.000802194	CLDN3
56999	3.24382e-07	0.740015	0.19552	1.76618e-07	ADAMTS9
53630	0.842971	0.760066	0.740121	0.604465	BCMO1
114026	0.838364	0.0903506	0.533646	0.0322277	ZIM3
54762	7.63802e-06	0.974123	0.18574	1.10762e-14	GRAMD1C
79664	0.140488	0.918683	0.115734	0.379642	NARG2
3738	0.01646	0.0685228	0.391443	3.61759e-14	KCNA3
138199	0.00064396	0.156542	0.048133	8.47393e-13	C9orf41
90480	0.452102	0.267026	0.369939	0.25023	GADD45GIP1
5657	0.501951	0.148262	0.34341	0.993252	PRTN3
84277	0.745652	0.974993	0.470003	0.0166364	DNAJC30
11037	0.610954	0.0899828	0.494882	0.321531	STON1
23531	0.0016705	0.456092	0.290362	9.26131e-10	MMD
7322	0.996044	0.954191	0.598999	0.0674471	UBE2D2
8344	0.886635	0.234483	0.668428	0.000216103	HIST1H2BE
26468	0.475606	0.129453	0.387558	0.84871	LHX6
751816	0.326955	0.266044	0.0850881	0.634683	DSERG1
341883	0.0038077	0.888978	0.925498	0.000878995	LRRC9
10891	0.00021765	0.784248	0.414157	2.86904e-08	PPARGC1A
6278	0.36789	0.345424	0.189913	0.965099	S100A7
79050	0.677609	0.685262	0.695606	0.131959	NOC4L
285498	0.011952	0.647585	0.0465372	0.859447	RNF212
400935	0.0210149	0.546244	0.144538	8.60174e-05	IL17REL
904	0.358783	0.0990162	0.862669	0.497583	CCNT1
90809	0.00017629	0.388907	0.187905	0.00523478	TMEM55B
90416	0.467475	0.820362	0.628077	0.182269	C15orf57
57824	0.655702	0.6504	0.122209	0.938528	HMHB1
57595	0.680006	0.273457	0.463488	0.816679	PDZD4
2335	0.018061	0.193803	0.728252	0.0268369	FN1
342926	0.937231	0.480196	0.745787	0.0222075	ZNF677
149951	0.393887	0.7332	0.642636	0.00013977	COMMD7
148645	0.0210358	0.0469086	0.0936973	0.0168875	LINC00337
7849	0.388361	0.0863009	0.0225711	0.562868	PAX8
340156	0.721336	0.389175	0.584055	0.861909	MYLK4
84448	0.00398013	0.234467	0.00376767	0.00107941	ABLIM2
728773	0.670197	0.620103	0.0726045	0.107938	PABPC1P2
5790	0.863839	0.821453	0.83997	0.00214295	PTPRCAP
256355	0.323096	0.230473	0.487512	0.0198395	RPS2P32
1961	0.760672	0.177167	0.261183	0.0163452	EGR4
55622	0.148955	0.403541	0.9968	0.100903	TTC27
81532	0.894967	0.519939	0.756071	0.421544	MOB2
714	0.512776	0.80885	0.322768	0.147921	C1QC
22897	6.60122e-05	0.407951	0.195567	0.00832236	CEP164
124535	0.989285	0.00156631	0.362419	0.134068	HSF5
5995	0.187999	0.195991	0.294514	0.698209	RGR
11047	0.219621	0.625859	0.286401	0.00225545	ADRM1
9495	0.454473	0.180621	0.189187	0.519054	AKAP5
55699	0.0106337	0.721671	0.380468	1.91944e-06	IARS2
169792	0.126056	0.142997	0.908029	0.179956	GLIS3
390667	0.672674	0.25905	0.684828	0.527802	PTX4
8565	0.00869956	0.424564	0.20379	1.94113e-06	YARS
151531	0.10407	0.0042074	0.443957	0.0716072	UPP2
23158	0.623589	0.686915	0.670857	0.00615863	TBC1D9
5462	0.831436	0.00421179	0.9083	0.34652	POU5F1B
266697	0.071644	0.165749	0.228883	0.446973	POM121L4P
4953	2.21002e-05	0.612867	0.186721	1.96375e-10	ODC1
4809	0.000809692	0.67997	0.174507	1.43437e-05	NHP2L1
57325	0.000780508	0.374223	0.033526	2.98806e-11	CSRP2BP
220064	0.0910632	0.542627	0.592123	0.155867	ORAOV1
255928	0.833441	0.427988	0.944498	0.183925	SYT14
23546	0.745237	0.0962235	0.901744	0.41189	SYNGR4
407037	0.332452	0.171497	0.332827	0.561952	MIR320A
25957	0.236382	0.926242	0.438447	0.811285	PNISR
79144	0.092043	0.0054966	0.217117	0.000301239	PPDPF
6139	0.0991888	0.494738	0.414745	0.00203256	RPL17
9764	0.0707506	0.999381	0.111562	1.35422e-07	KIAA0513
6232	0.576531	0.823405	0.486413	0.00239107	RPS27
401232	0.424973	0.0285202	0.622937	0.00102621	LINC01011
170393	0.796464	0.0495453	0.176106	0.43599	C10orf91
387718	0.00300593	0.048201	0.307524	0.112868	TEX36
388503	0.653955	0.0071562	0.986884	0.0554087	C3P1
51434	0.000217898	0.449375	0.575628	2.71501e-06	ANAPC7
1182	0.0267781	0.100051	0.611048	8.85865e-05	CLCN3
100379295	0.618608	0.183776	0.552683	0.000130309	RNY4P8
259290	0.576446	0.965288	0.590409	0.227671	TAS2R31
63974	0.831009	0.717754	0.934772	0.0228275	NEUROD6
57410	0.85002	0.345282	0.450696	0.182633	SCYL1
5862	0.702376	0.333388	0.284062	0.0589195	RAB2A
9920	0.00371173	0.98471	0.527558	0.0623794	KBTBD11
27031	0.710889	0.531967	0.605867	0.0198147	NPHP3
10459	0.0267623	0.787753	0.438012	0.0021342	MAD2L2
4199	2.52886e-05	0.96696	0.332098	2.18727e-07	ME1
10683	0.290353	0.0537312	0.453528	0.999931	DLL3
79811	0.639499	0.616048	0.142961	0.467384	SLTM
5471	0.00110039	0.298253	0.891613	1.113e-08	PPAT
4654	0.801722	0.148103	0.118702	0.102703	MYOD1
11282	5.90486e-06	0.338983	0.597741	1.01327e-09	MGAT4B
7739	0.00211245	0.344573	0.111298	1.09062e-09	ZNF185
27156	0.347343	0.497389	0.708193	0.514166	RTDR1
51111	0.105036	0.492515	0.0724343	5.15599e-08	SUV420H1
91801	0.424444	0.0630763	0.44993	0.00232026	ALKBH8
4619	0.82525	0.669544	0.389372	0.942964	MYH1
149499	0.758418	0.0372032	0.760504	0.719002	LRRC71
7291	0.0099054	0.196642	0.451092	0.0103841	TWIST1
160364	0.00335966	0.0945238	0.0976245	7.17463e-07	CLEC12A
3675	0.00555317	0.777987	0.900666	9.05031e-06	ITGA3
9330	0.607958	0.297919	0.149402	0.116485	GTF3C3
8187	0.458693	0.975293	0.605949	0.0219965	ZNF239
9118	0.811073	0.487949	0.869684	0.0014723	INA
27236	0.344446	0.0903448	0.533676	0.0667807	ARFIP1
112464	0.000221717	0.896413	0.758785	0.0189629	PRKCDBP
5925	0.000637221	0.0909649	0.59301	0.000983644	RB1
338751	0.108293	0.00498351	0.0774279	0.642898	OR52L1
4170	0.0012631	0.459655	0.699519	0.000296317	MCL1
219899	0.121097	0.917686	0.589351	0.00911819	TBCEL
116143	0.0923285	0.859353	0.168548	0.54302	WDR92
57459	0.494102	0.508779	0.816105	0.371422	GATAD2B
57464	3.50963e-08	0.779403	0.346669	6.55779e-12	STRIP2
203	0.0410388	0.936714	0.0406693	1.34165e-08	AK1
692085	0.0169304	0.284686	0.918639	0.0144936	SNORD45C
494141	6.72327e-05	0.177241	0.684977	1.31705e-06	LOC494141
51652	0.630636	0.184477	0.402213	0.11452	CHMP3
343563	0.198454	0.0884649	0.769971	0.000276997	OR2T29
59271	5.78537e-06	0.41435	0.0308496	0.00574829	EVA1C
406946	0.537487	0.576579	0.317073	0.013133	MIR154
123264	6.42544e-07	0.483029	0.0786538	5.9301e-06	SLC51B
89890	0.0734705	0.210825	0.257265	2.152e-05	KBTBD6
3797	0.705675	0.0336363	0.738516	0.0116595	KIF3C
23137	0.30403	0.147115	0.904354	0.749086	SMC5
574514	0.106982	0.671911	0.65253	0.00456094	MIR509-1
80816	0.00544924	0.559605	0.911225	0.000105359	ASXL3
79692	0.823508	0.116852	0.284878	0.398837	ZNF322
149830	0.041025	0.075617	0.822076	0.508296	PRNT
84938	0.326686	0.247536	0.728797	0.0359956	ATG4C
548644	0.886941	0.287223	0.369141	0.907991	POLR2J3
892	0.0820377	0.0333533	0.0822158	5.88067e-06	CCNC
130827	0.0969468	0.146756	0.542961	3.22054e-09	TMEM182
91133	0.138979	0.756915	0.131275	1.58301e-11	L3MBTL4
81034	0.00364231	0.982604	0.677775	0.00255335	SLC25A32
9739	0.688112	0.171419	0.309117	0.704036	SETD1A
10713	0.251766	0.027419	0.950165	0.0617839	USP39
23160	0.0777881	0.158038	0.0533756	0.0162818	WDR43
8514	0.0108619	0.768616	0.312706	1.41252e-07	KCNAB2
653687	0.942595	0.12557	0.539044	0.110186	FAM226B
1794	0.0137185	0.553723	0.554951	3.14331e-08	DOCK2
168537	0.996301	0.583178	0.560104	0.870404	GIMAP7
6781	3.27545e-05	0.900497	0.627222	0.122109	STC1
658	0.489382	0.0952375	0.000680889	0.181793	BMPR1B
7916	0.475304	0.801383	0.793262	0.0257512	PRRC2A
158800	0.451177	0.0564021	0.591085	0.118822	RHOXF1
51209	0.0815921	0.960664	0.619937	0.558681	RAB9B
55041	0.00735176	0.399405	0.0146874	0.00386169	PLEKHB2
55213	0.000121151	0.733427	0.974911	0.00510275	RCBTB1
245934	0.869271	0.229256	0.569247	0.48635	DEFB121
100124536	0.760892	0.292134	0.134771	4.91863e-05	SNORA38B
55652	0.420742	0.0585239	0.710751	0.328161	SLC48A1
375704	0.130149	0.114761	0.637671	0.101095	ENHO
9152	0.529842	0.0909631	0.831327	0.85291	SLC6A5
3814	0.351837	0.244495	0.782305	0.633851	KISS1
1207	0.657573	0.397398	0.427911	0.773392	CLNS1A
54482	0.303151	0.167006	0.324829	0.584323	TRMT13
4335	0.732041	0.0368052	0.652158	0.750729	MNT
247	0.467835	0.000143894	0.0161159	0.11429	ALOX15B
79848	0.374831	0.357411	0.205023	0.689723	CSPP1
4938	0.0446237	0.219277	0.87266	0.507788	OAS1
440044	0.201941	0.241192	0.642013	0.393575	SLC22A20
3421	0.0409587	0.637737	0.988187	0.139313	IDH3G
388507	0.56808	0.7251	0.207263	0.0335499	ZNF788
5630	0.318393	0.00823851	0.789158	0.163964	PRPH
347051	0.0012296	0.378395	0.184486	3.47097e-11	SLC10A5
84617	0.25134	0.370244	0.700393	0.00262403	TUBB6
24138	0.925934	0.0056926	0.706811	0.984285	IFIT5
54868	0.297114	0.565041	0.845471	0.000702857	TMEM104
91749	0.000165126	0.921079	0.0257865	9.99391e-15	KIAA1919
151871	0.917908	0.927352	0.31007	0.697302	DPPA2
387990	0.10523	0.453351	0.94424	0.970423	TOMM20L
121227	0.020497	0.434087	0.368685	0.176088	LRIG3
22931	0.670433	0.322949	0.23922	0.0129958	RAB18
574436	0.967237	0.141975	0.580699	0.0220999	MIR485
10522	0.00734508	0.502728	0.895164	0.00160467	DEAF1
132720	0.0527329	0.616513	0.380559	0.00021781	C4orf32
151903	0.369717	0.269379	0.405289	0.17576	CCDC12
337966	0.761387	2.43513e-05	0.402839	0.299616	KRTAP6-1
116840	0.69388	0.278166	0.783397	0.527413	CNTROB
85509	0.856558	0.209944	0.562894	0.0236475	MBD3L1
79912	0.000958465	0.519277	0.0829363	2.13307e-07	PYROXD1
50832	0.723817	0.996644	0.500752	0.264014	TAS2R4
3327	0.214662	0.549576	0.956225	0.586377	HSP90AB3P
90407	1.74165e-07	0.394203	0.168586	8.08935e-14	TMEM41A
701	0.211108	0.0733718	0.160004	0.00129108	BUB1B
57091	0.166797	0.06374	0.277315	0.0927739	CASS4
627	0.000815272	0.89321	0.0136506	0.00093726	BDNF
644000	0.445702	0.239124	0.771663	0.924994	ARAF2P
64600	0.150347	0.00308851	0.161103	0.038721	PLA2G2F
83746	0.0639075	0.220474	0.0207432	0.0490713	L3MBTL2
5150	0.32718	0.926855	0.945749	0.00401876	PDE7A
2618	0.00149874	0.116575	0.942373	0.0368884	GART
64285	0.0140886	0.294663	0.143579	1.59554e-07	RHBDF1
4756	0.0172129	0.349261	0.587441	6.01022e-07	NEO1
56996	0.595495	0.0772693	0.952208	0.068214	SLC12A9
79634	0.184077	0.125467	0.0168746	0.0383039	SCRN3
441457	0.824107	0.0303789	0.641743	0.504115	NUTM2G
348110	0.0108347	0.427014	0.122428	1.62012e-05	C15orf38
2730	0.00286883	0.390593	0.0600204	1.43573e-06	GCLM
7813	0.238115	0.298327	0.728875	0.88273	EVI5
10558	0.701251	0.972019	0.322324	0.0257089	SPTLC1
100049587	0.965487	0.190397	0.0111056	0.00117128	SIGLEC14
3626	0.0947563	0.083084	0.488431	0.95488	INHBC
4985	0.488695	0.0312542	0.483631	0.091821	OPRD1
4626	0.0878133	0.385983	0.10217	0.531351	MYH8
55740	0.000587758	0.351077	0.998539	0.0847534	ENAH
51276	0.690192	0.877723	0.246632	0.861623	ZNF571
79768	0.0579095	0.0200012	0.342097	0.110166	KATNBL1
1816	0.53451	0.15506	0.352872	0.480099	DRD5
29799	0.196399	0.0524117	0.674098	0.00103021	YPEL1
23232	0.0729333	0.574675	0.999619	4.13072e-06	TBC1D12
140545	0.78739	0.755159	0.370031	0.510081	RNF32
55319	0.0148899	0.524195	0.275571	6.55853e-07	TMA16
4088	0.00100605	0.949258	0.274457	6.14081e-07	SMAD3
2134	0.997268	0.0069563	0.183143	0.797201	EXTL1
441871	0.552464	0.0194752	0.099457	0.819173	PRAMEF7
64773	0.0587893	0.0421604	0.33849	0.00654837	PCED1A
7477	0.358857	0.990633	0.664274	0.361647	WNT7B
54532	0.74367	0.85134	0.535944	0.757696	USP53
23589	0.638189	0.123181	0.795493	0.641161	CARHSP1
54977	0.117208	0.944133	0.724483	0.35606	SLC25A38
390191	0.759109	0.478153	0.0819851	0.503286	OR5B12
5634	0.0261031	0.403948	0.672477	3.33497e-05	PRPS2
284802	0.00470424	0.750528	0.0509983	0.0151981	FRG1B
55421	0.821007	0.926852	0.234427	0.329647	C17orf85
730013	0.000225725	0.786814	0.747735	1.90378e-10	ABCC6P2
393	0.00030992	0.335329	0.0672283	1.07399e-09	ARHGAP4
284273	0.000556695	0.423595	0.249499	6.79967e-10	ZADH2
9748	0.479007	0.0268707	0.908504	0.0531099	SLK
5128	0.366895	0.366792	0.913699	0.91901	CDK17
260293	1.79746e-05	0.535093	0.239162	4.47477e-08	CYP4X1
147807	0.0838211	0.0375759	0.261099	0.792176	ZNF524
9112	0.278502	0.0899227	0.0940712	0.319827	MTA1
131377	0.223509	0.366842	0.896703	0.0982494	KLHL40
3664	0.00182383	0.297809	0.367258	2.39907e-05	IRF6
399664	0.39712	0.123734	0.853536	0.96243	MEX3D
9312	0.101572	0.201023	0.287694	1.56722e-07	KCNB2
148979	0.684259	0.357532	0.715084	0.548727	GLIS1
2998	0.881634	0.425783	0.257902	0.641009	GYS2
116447	0.00172184	0.817326	0.159472	5.8811e-08	TOP1MT
375323	0.873228	0.0994958	0.976499	0.00366613	LHFPL4
51031	1.63885e-05	0.256088	0.042376	4.88193e-10	GLOD4
1879	0.0226794	0.348083	0.84383	1.03447e-05	EBF1
8575	0.361708	0.817822	0.102713	0.0730416	PRKRA
7423	0.20183	0.815492	0.848058	0.000556808	VEGFB
10195	0.888734	0.885298	0.186185	0.660774	ALG3
9797	0.939936	0.590415	0.821789	0.925216	TATDN2
79760	0.375361	0.8322	0.640611	1.59783e-06	GEMIN7
414927	0.180994	0.139704	0.710076	0.144622	MGC34796
5818	0.170168	0.204549	0.691038	0.000140477	PVRL1
400916	0.0125927	0.391489	0.374474	0.207191	CHCHD10
5073	0.0430845	0.379508	0.186049	0.00043345	PARN
23338	0.0135933	0.427888	0.615912	9.01679e-07	PHF15
56255	0.0713441	0.213979	0.43061	2.2134e-11	TMX4
273	0.0688662	0.063408	0.937148	0.279927	AMPH
29951	0.0519404	0.0316084	0.146466	0.0556932	PDZRN4
10231	0.911914	0.53766	0.583854	0.058359	RCAN2
1057	0.0334345	0.587161	0.672559	0.00381667	CELP
5558	0.0199888	0.0988386	0.884063	0.0076981	PRIM2
727800	0.214546	0.0198889	0.548335	0.028863	RNF208
199920	0.549176	0.0742989	0.796392	1.95064e-05	C1orf168
51124	0.0192892	0.759078	0.257638	0.039513	IER3IP1
11104	0.56731	0.3277	0.39033	0.482574	KATNA1
389072	0.665727	0.884428	0.961147	0.0318742	PLEKHM3
7128	0.490113	0.0041922	0.446911	0.40018	TNFAIP3
4515	0.29107	0.364355	0.581173	0.0106967	MTCP1
79571	0.147177	0.496442	0.534396	0.980348	GCC1
11159	0.897585	0.754832	0.0998861	0.68586	RABL2A
723961	0.0283709	0.00369455	0.819792	0.000118068	INS-IGF2
132625	0.033203	0.487608	0.174289	0.395993	ZFP42
3547	0.307968	0.00156326	0.65722	0.0230392	IGSF1
9079	3.09937e-06	0.103069	0.393845	5.55017e-05	LDB2
546	0.0147959	0.829927	0.30462	0.0193754	ATRX
202915	0.000807496	0.225411	0.232043	7.69326e-08	TMEM184A
219623	0.485601	0.617333	0.474066	0.0872374	TMEM26
345630	0.73825	0.218507	0.553635	0.00653797	FBLL1
6079	0.412464	0.0471045	0.433226	0.000367661	SNORD15A
55160	0.00235391	0.652138	0.473407	0.000729805	ARHGEF10L
3239	0.115372	0.154732	0.31499	0.209487	HOXD13
4588	0.00289411	0.591365	0.58603	5.02083e-06	MUC6
22807	0.000582343	0.456837	0.557841	4.92711e-10	IKZF2
80304	0.130347	0.120148	0.895182	0.0137313	C2orf44
140578	0.161602	0.182635	0.244545	0.0922195	CHODL
7547	0.266057	0.646855	0.302465	0.656242	ZIC3
399726	0.809839	0.0274721	0.820081	0.290932	CASC10
79574	0.000101031	0.461698	0.643367	1.00476e-11	EPS8L3
51027	0.0198168	0.860898	0.731044	0.0184498	BOLA1
26270	0.111293	0.830246	0.765173	1.04426e-05	FBXO6
942	0.000906894	0.630508	0.608879	6.04318e-05	CD86
220929	0.00242796	0.116854	0.0130942	0.0215801	ZNF438
303	0.0018942	0.806012	0.143254	0.00121629	ANXA2P1
231	0.00617363	0.699066	0.732467	3.44787e-06	AKR1B1
79697	0.099586	0.730336	0.480356	0.0576301	C14orf169
79065	0.000608978	0.257781	0.635769	5.13726e-08	ATG9A
26040	0.0110329	0.459441	0.653839	1.2231e-11	SETBP1
51077	0.500397	0.0189077	0.0616892	0.168783	FCF1
257000	0.102183	0.694274	0.600181	0.882786	TINCR
9477	0.359176	0.848377	0.225464	0.263548	MED20
84206	0.446536	0.0553186	0.92392	0.555481	MEX3B
23193	0.604167	0.35388	0.824444	0.497278	GANAB
23169	0.00818266	0.77914	0.0545462	4.24538e-06	SLC35D1
5563	0.0743157	0.542234	0.858638	0.0199449	PRKAA2
6101	0.188486	0.0729489	0.270126	0.267848	RP1
80700	0.000806983	0.094621	0.360896	4.13344e-06	UBXN6
9638	0.148901	0.0326604	0.638135	0.0010578	FEZ1
89839	0.192264	0.0336747	0.701427	0.0732258	ARHGAP11B
50852	0.037664	0.79957	0.603485	0.216201	TRAT1
192666	0.782721	0.0824119	0.632651	0.418692	KRT24
5954	9.76726e-06	0.479292	0.0425535	7.40835e-09	RCN1
1841	0.0610999	0.616747	0.520329	0.00476165	DTYMK
9367	0.733377	0.0781824	0.681428	0.000252862	RAB9A
664	0.0749655	0.899062	0.917565	6.90791e-05	BNIP3
3654	0.427585	0.0699703	0.304732	8.43089e-05	IRAK1
54841	0.738166	0.0459838	0.345828	0.37829	BIVM
8036	0.121382	0.370996	0.244054	0.0557437	SHOC2
613212	0.389382	0.169466	0.527781	0.177166	CTXN3
9364	0.0310663	0.0134004	0.772393	0.0020054	RAB28
694	0.025634	0.499475	0.384195	0.0157041	BTG1
170063	0.866051	0.154761	0.62278	0.385654	CXorf22
4034	0.195993	0.0131887	0.859722	0.00606565	LRCH4
65980	0.578027	0.659712	0.708905	0.395144	BRD9
1404	0.00369684	0.848402	0.13033	1.99534e-11	HAPLN1
2149	0.00208697	0.770946	0.160696	0.0715483	F2R
1933	0.716304	0.784147	0.890876	0.959773	EEF1B2
653635	0.998852	0.427435	0.435688	0.138972	WASH7P
2122	2.61035e-05	0.0818952	0.0252681	9.13572e-12	MECOM
84559	0.21583	0.0488377	0.0590533	0.784344	GOLGA2P2Y
3613	0.18066	0.727606	0.235624	0.128428	IMPA2
8729	0.251643	0.459403	0.69025	0.465543	GBF1
1029	0.213736	0.864318	0.442113	0.515279	CDKN2A
275	0.000101281	0.17226	0.103569	4.37745e-08	AMT
285735	0.721548	0.343179	0.532489	0.230038	LINC00326
56270	0.626288	0.0694487	0.610018	0.904017	WDR45B
55876	0.651448	0.765072	0.77687	0.14701	GSDMB
10560	0.264536	0.2555	0.783252	0.343042	SLC19A2
5506	0.821667	0.248766	0.415819	0.517718	PPP1R3A
84135	0.0337531	0.0436563	0.91297	0.00144033	UTP15
5095	0.109255	0.613064	0.924435	0.00515563	PCCA
22949	1.38195e-05	0.959361	0.116074	6.0248e-14	PTGR1
219578	0.222947	0.788398	0.073172	0.125033	ZNF804B
643008	0.128752	0.693293	0.958978	0.229884	SMIM5
55884	0.00073299	0.264596	0.67808	2.55208e-05	WSB2
3656	0.274336	0.838305	0.996384	0.274584	IRAK2
26805	0.729815	0.565318	0.712435	0.678982	SNORD45A
25836	0.529766	0.153014	0.38898	0.00202495	NIPBL
5376	2.92684e-05	0.558948	0.160855	5.07267e-17	PMP22
91	0.0065186	0.208392	0.836367	2.42437e-06	ACVR1B
144124	0.956592	0.914222	0.335639	0.803725	OR10A5
1186	0.951376	0.0108917	0.808757	0.995403	CLCN7
153743	0.508705	0.284885	0.853605	0.00235165	PPP1R2P3
5015	0.708448	0.0212129	0.57505	0.268795	OTX2
25825	1.84525e-06	0.30496	0.00916863	6.16875e-15	BACE2
4851	0.141749	0.238234	0.752517	0.000666832	NOTCH1
406964	0.132201	0.0565832	0.886856	0.00443748	MIR188
85290	0.381442	0.106471	0.202738	0.330507	KRTAP4-3
50836	0.221156	0.213323	0.662813	0.923173	TAS2R8
440050	0.968632	0.107421	0.107404	0.665244	KRTAP5-7
728113	0.272707	0.0109899	0.452611	0.041389	ANXA8L1
23630	0.925555	0.218374	0.32498	0.446005	KCNE1L
8263	0.492081	0.807434	0.0737591	0.280089	F8A1
81228	0.755965	0.646237	0.0914887	0.52857	OR5AK3P
55145	0.984591	0.0108404	0.629548	0.616358	THAP1
1303	0.260566	0.0704808	0.670852	2.36363e-05	COL12A1
259232	0.0596772	0.0227529	0.120728	0.000170261	NALCN
448831	0.518767	0.0144262	0.375404	0.0356642	FRG2
253430	0.000334619	0.418948	0.089469	1.65202e-08	IPMK
5152	0.490427	0.232675	0.955617	0.186132	PDE9A
1509	0.000695383	0.0389868	0.239927	0.00229194	CTSD
388931	0.0506388	0.493509	0.229887	0.472036	MFSD2B
65265	0.0607558	0.476434	0.433661	1.04858e-05	C8orf33
139735	0.0142587	0.238004	0.752168	0.02366	ZFP92
80854	1.74185e-07	0.877327	0.395456	8.51759e-12	SETD7
245930	0.828215	0.0764975	0.354949	0.374453	DEFB116
400866	0.0811169	0.528233	0.551803	0.148527	LINC00114
51378	0.37517	0.00404609	0.866308	0.000489087	ANGPT4
57448	0.074107	0.15378	0.85202	0.288915	BIRC6
56965	0.308517	0.10329	0.688172	4.49618e-05	PARP6
84322	0.964441	0.0135989	0.102863	0.152905	C18orf12
79774	9.06541e-05	0.0942096	0.319101	2.37463e-08	GRTP1
401884	0.140793	0.26193	0.917818	1.0148e-06	MGC57346
64091	0.0171772	0.6792	0.482553	0.0360394	POPDC2
9469	0.505207	0.0138915	0.355074	0.37606	CHST3
767582	0.0227249	0.676851	0.25388	0.553034	SNORD114-6
23731	5.48825e-05	0.56947	0.045289	1.98615e-14	TMEM245
80179	0.196769	0.202807	0.596802	8.39932e-06	MYO19
8773	0.242592	0.232394	0.146741	0.177971	SNAP23
6195	7.30655e-06	0.0405839	0.941546	2.15799e-09	RPS6KA1
23481	0.0605872	0.432444	0.825186	0.0884104	PES1
6532	3.66451e-09	0.978247	0.0837542	8.08063e-17	SLC6A4
91404	0.276211	0.594296	0.93991	4.5559e-07	SESTD1
387733	0.137869	0.313232	0.792695	0.578422	IFITM5
374977	0.00288231	0.46616	0.198013	2.42578e-10	MROH7
57804	0.0389798	0.336274	0.503418	0.303979	POLD4
55829	0.140906	0.101073	0.802902	1.62107e-05	VIMP
22941	0.58048	0.600168	0.745087	0.806511	SHANK2
100033428	0.312837	0.755919	0.842096	0.414309	SNORD116-16
9903	0.43203	0.250946	0.888882	0.00345051	KLHL21
10748	0.0145496	0.135165	0.187642	0.00735193	KLRAP1
139189	0.316912	0.0612998	0.64308	0.156359	DGKK
2395	0.00175004	0.479714	0.150573	5.11521e-08	FXN
57181	0.0534557	0.384086	0.662406	0.0109253	SLC39A10
100129345	0.988507	0.118746	0.117489	0.883794	LOC100129345
83692	0.0481382	0.880301	0.418565	0.00189979	CD99L2
56914	0.573014	0.645868	0.366603	0.205393	OTOR
118670	0.83323	0.0206726	0.766389	0.340861	FAM24A
401207	0.192013	0.0761979	0.707315	0.0138738	C5orf63
4174	0.518654	0.950826	0.604069	0.055786	MCM5
65249	0.79327	0.149619	0.763011	0.00575204	ZSWIM4
9755	0.364205	0.274583	0.320832	0.339603	TBKBP1
226	0.848615	0.56135	0.251619	0.025712	ALDOA
158293	0.673526	0.690999	0.0940186	0.384831	FAM120AOS
23495	0.268219	0.299922	0.586326	0.0395108	TNFRSF13B
55803	0.156983	0.0850762	0.92883	0.0013654	ADAP2
127294	3.32168e-06	0.295295	0.145894	3.07003e-18	MYOM3
220429	0.191032	0.305845	0.252414	0.566601	CTAGE10P
2301	0.414276	0.0346923	0.188804	0.00478221	FOXE3
84518	3.04499e-05	0.511224	0.420613	1.63142e-08	CNFN
2170	0.00953149	0.0104107	0.964407	0.298046	FABP3
130557	0.482727	0.0932211	0.781301	0.495373	ZNF513
60495	0.132096	0.572463	0.151187	0.00593071	HPSE2
51104	0.00916654	0.853079	0.0452369	0.00340336	ABHD17B
343472	0.296438	0.31721	0.532973	0.935842	BARHL2
23080	0.649462	0.33151	0.133038	0.05032	AVL9
729515	0.155809	0.898225	0.00259956	0.00166673	TMEM242
78999	0.152286	0.016607	0.0372962	0.00635526	LRFN4
54039	0.00414534	0.965987	0.0585251	6.16659e-09	PCBP3
3674	0.249348	0.183892	0.396945	0.844565	ITGA2B
9672	0.0159196	0.709445	0.77334	0.0190156	SDC3
386684	0.276229	0.00781269	0.166805	0.783831	KRTAP12-4
23451	0.564351	0.238021	0.14973	0.570794	SF3B1
3375	0.392268	0.100187	0.475734	0.243642	IAPP
79762	1.7602e-06	0.725944	0.173362	7.84472e-11	C1orf115
191585	0.505708	0.459901	0.703932	0.0265589	PLAC4
90826	0.282641	0.064712	0.0891443	0.559227	PRMT10
7701	0.137762	0.918783	0.610449	0.923434	ZNF142
2063	0.115377	0.520294	0.602719	0.0902392	NR2F6
58485	0.774713	0.823816	0.15011	0.000666203	TRAPPC1
285961	0.299096	0.274207	0.670169	0.0144656	SEPT7P9
8029	9.13718e-09	0.514296	0.102827	1.02964e-17	CUBN
255967	0.795653	0.905793	0.269466	0.417722	PAN3
1850	0.105972	0.932243	0.722005	0.000148352	DUSP8
115352	0.122523	0.598139	0.806147	5.95989e-06	FCRL3
3442	0.0811464	0.126758	0.105966	0.0387112	IFNA5
285601	0.911248	0.144703	0.186392	0.0493001	GPR150
5619	0.130726	0.0599721	0.582813	0.00347431	PRM1
143684	0.516506	0.0768385	0.0340591	0.61576	FAM76B
5822	0.333784	0.171853	0.229113	0.348961	PWP2
6629	0.136552	0.08246	0.798813	0.0388136	SNRPB2
10668	0.00647707	0.185955	0.685895	0.0109358	CGRRF1
9833	0.0914913	0.0717748	0.406944	0.000800758	MELK
2670	0.698701	0.0196053	0.806557	0.746549	GFAP
139322	0.72301	0.0470741	0.133812	0.0950484	APOOL
488	0.453462	0.701927	0.907854	0.641278	ATP2A2
54820	0.261034	0.693274	0.260861	6.86765e-06	NDE1
152330	4.25778e-08	0.574678	0.0816764	5.6749e-11	CNTN4
646903	0.0805399	0.0296095	0.22437	0.0476227	LOC646903
91056	0.0816062	0.119649	0.207385	0.227333	AP5B1
4363	4.92852e-05	0.478815	0.09856	8.89671e-14	ABCC1
3902	0.254517	0.268899	0.395838	0.164246	LAG3
161835	0.0946441	0.396549	0.867249	0.0330963	FSIP1
84062	0.731343	0.368732	0.0173569	0.418588	DTNBP1
10637	0.998511	0.24412	0.52634	5.70321e-05	LEFTY1
83592	0.295946	0.374976	0.016162	0.850279	AKR1E2
653659	0.623127	0.416001	0.445709	0.336856	TMEM183B
9855	0.402896	0.704664	0.952288	0.00613214	FARP2
1877	0.332668	0.0062781	0.48896	0.114723	E4F1
145978	0.36286	0.710926	0.590062	0.456648	LINC00052
406992	0.753742	0.0370931	0.199242	0.153392	MIR210
3834	0.180902	0.0162877	0.502294	0.0943073	KIF25
9048	0.183254	0.787655	0.871806	0.0409054	ARTN
128077	0.579754	0.15002	0.741812	0.00965338	LIX1L
79993	0.000119543	0.412932	0.294985	7.94672e-06	ELOVL7
441722	0.667348	0.421547	0.125318	0.894046	LOC441722
286451	0.972934	0.511502	0.87097	0.341669	YIPF6
3820	0.000218682	0.107571	0.453249	0.160107	KLRB1
1411	0.282439	0.308327	0.849701	0.404574	CRYBA1
845	0.997133	0.638342	0.144619	0.00617459	CASQ2
147645	0.08598	0.305554	0.0900809	0.0295271	VSIG10L
100129271	0.255595	0.642086	0.891271	0.760733	C1orf68
8204	0.000455925	0.52665	0.110585	4.42002e-07	NRIP1
11343	0.91695	0.411162	0.546878	0.720486	MGLL
8665	0.107512	0.373416	0.347024	0.473081	EIF3F
6617	0.602993	0.163409	0.0923675	0.458945	SNAPC1
265	0.176256	0.320562	0.882703	0.538607	AMELX
57763	0.970517	0.0466853	0.350039	0.383361	ANKRA2
282969	6.65587e-05	0.309865	0.415298	1.65057e-07	FUOM
146909	0.0306567	0.462135	0.334507	0.000635983	KIF18B
1025	0.110929	0.279779	0.932479	0.149745	CDK9
731220	0.941611	0.432257	0.738167	0.000220022	RFX8
80004	0.488772	0.96114	0.760881	0.129417	ESRP2
27341	0.860339	0.63227	0.924839	0.147178	RRP7A
6704	0.582282	0.329355	0.539907	0.80958	SPRR2E
286151	0.903321	0.360201	0.61739	0.452438	FBXO43
7881	0.702661	0.223612	0.936275	0.413569	KCNAB1
4685	0.0540704	0.475174	0.15635	0.000550861	NCAM2
80145	0.348003	0.0997197	0.961552	0.00487626	THOC7
494127	0.772386	0.629816	0.965609	0.411263	LOC494127
57003	0.379125	0.873493	0.433791	0.00053727	CCDC47
147409	0.508969	0.889309	0.283772	0.593361	DSG4
284119	0.00336915	0.26903	0.371143	0.00431424	PTRF
51054	0.423541	0.140569	0.128005	0.00348983	PLEKHA8P1
148046	0.710834	0.0672361	0.195629	0.199807	CIRBP-AS1
9569	0.193098	0.819071	0.262243	0.00168637	GTF2IRD1
221472	0.00710999	0.85862	0.370161	1.87986e-05	FGD2
149345	0.231501	0.000140097	0.303782	0.333915	SHISA4
100130733	0.00764039	0.569631	0.284951	0.00414784	LRRC70
80111	0.0143915	0.777867	0.0597748	0.0004078	C3orf36
245938	0.474617	0.631331	0.491861	0.194459	DEFB125
121274	0.182903	0.437618	0.295092	0.919315	ZNF641
1975	0.617995	0.047497	0.798835	0.0868218	EIF4B
390190	0.497992	0.0216972	0.102372	0.175039	OR5B2
121551	0.572951	0.833379	0.950896	0.825158	BTBD11
7733	0.0339519	0.148912	0.203098	0.00938586	ZNF180
8490	0.000174151	0.172627	0.70687	0.0260843	RGS5
3706	0.00582848	0.0573301	0.661708	1.52579e-06	ITPKA
4722	0.444555	0.816067	0.401245	0.31011	NDUFS3
439915	0.305576	0.147426	0.284789	0.63573	KRTAP5-5
8290	0.252043	0.209229	0.441707	0.114451	HIST3H3
57504	0.402156	0.290479	0.119867	0.147577	MTA3
8549	0.00268205	0.891379	0.100719	0.00154509	LGR5
4718	0.148935	0.929562	0.854961	0.00302546	NDUFC2
5580	0.000442441	0.235624	0.34138	1.13683e-05	PRKCD
10819	0.125977	0.592972	0.742571	0.212978	OR7E14P
85406	0.0444095	0.775351	0.243807	0.0664734	DNAJC14
5557	0.174895	0.0361365	0.521738	0.00528437	PRIM1
2976	0.157696	0.107946	0.51256	0.00182347	GTF3C2
79690	0.12326	0.16036	0.1985	0.0843905	GAL3ST4
5292	0.206399	0.881071	0.309454	0.0327349	PIM1
9695	6.96489e-05	0.387497	0.158454	8.13849e-11	EDEM1
8076	0.713137	0.272029	0.492145	1.21248e-06	MFAP5
23301	0.787114	0.203235	0.167545	0.889887	EHBP1
343066	0.297686	0.578145	0.990178	0.992745	AADACL4
65982	0.0429232	0.372853	0.0987595	0.00728397	ZSCAN18
653361	0.0219391	0.871017	0.0585084	3.24697e-13	NCF1
51115	0.291597	0.295927	0.228344	0.0138525	RMDN1
80324	0.151001	0.940694	0.843442	0.0376732	PUS1
4099	0.3989	0.156082	0.43676	0.428291	MAG
3685	2.26769e-07	0.985411	0.328453	8.9639e-07	ITGAV
79611	0.0742197	0.758019	0.098139	0.341819	ACSS3
8337	0.84598	0.256373	0.63826	0.0674527	HIST2H2AA3
169981	0.00231361	0.0903353	0.866923	0.00074707	SPIN3
64793	0.00225664	0.914547	0.702684	2.19737e-08	CEP85
10395	0.279984	0.267003	0.801379	0.952386	DLC1
8050	0.0668458	0.0929926	0.86561	0.000880678	PDHX
727957	0.170795	0.0165881	0.605758	0.167591	MROH1
2817	0.619801	0.0532121	0.735486	0.523111	GPC1
9734	0.120318	0.522806	0.8422	1.16087e-10	HDAC9
80185	0.253463	0.158394	0.68718	0.106903	TTI2
9808	0.866552	0.441459	0.975086	0.0305635	KIAA0087
6573	0.00424165	0.270546	0.0947998	0.00126004	SLC19A1
6665	0.705592	0.473421	0.97336	0.969898	SOX15
57608	0.332834	0.0819055	0.920949	0.00363581	KIAA1462
144203	0.00956248	0.164223	0.78821	0.00804718	OVOS2
142689	0.196438	0.0538009	0.0373972	0.66286	ASB12
80035	0.961809	0.465115	0.443045	0.277375	ANP32A-IT1
196951	0.0286323	0.461192	0.293601	0.00814783	FAM227B
285203	0.000259541	0.414972	0.877874	0.155488	EOGT
5982	0.584996	0.148114	0.368162	0.0561208	RFC2
3800	0.321636	0.450248	0.314663	0.219082	KIF5C
641649	0.355286	0.460735	0.731825	0.00904825	TMEM91
7293	0.144366	0.217372	0.0844067	6.94423e-05	TNFRSF4
64768	0.107736	0.135395	0.901102	0.000222229	IPPK
1837	0.481242	0.173026	0.046837	0.895078	DTNA
80835	0.497471	0.654871	0.218102	0.484621	TAS1R1
79969	0.896317	0.433473	0.354814	0.100699	ATAT1
140625	0.279962	0.0780667	0.846035	0.714053	ACTRT2
728833	0.0924404	0.0545954	0.207833	0.00257719	FAM72D
3691	0.513155	0.362083	0.249471	0.0018141	ITGB4
6143	0.744891	0.479472	0.225803	0.129645	RPL19
4976	0.175525	0.522115	0.167727	0.00192108	OPA1
4648	0.0131718	0.943733	0.800262	2.98635e-06	MYO7B
60558	0.0358754	0.10018	0.394687	1.28575e-05	GUF1
8390	0.25416	0.0574915	0.103134	0.474251	OR1G1
10154	0.00300109	0.489281	0.441258	1.63961e-12	PLXNC1
143458	4.71545e-05	0.499964	0.320602	3.6819e-06	LDLRAD3
64327	0.414514	0.862997	0.826345	0.0295752	LMBR1
404037	4.26086e-07	0.607285	0.179958	1.77666e-14	HAPLN4
8973	0.00553793	0.289238	0.632481	0.356583	CHRNA6
84881	0.869626	0.265008	0.397919	0.713817	RPUSD4
10221	0.0869958	0.071352	0.107563	8.44535e-05	TRIB1
3355	0.732374	0.327672	0.4862	0.624911	HTR1F
57502	0.53389	0.221526	0.405676	0.059997	NLGN4X
57822	0.689277	0.313872	0.48189	0.0130966	GRHL3
22880	0.197858	0.554106	0.436289	0.395177	MORC2
9073	0.000105255	0.561706	0.134784	0.00210524	CLDN8
79153	0.70211	0.927384	0.870738	0.0857503	GDPD3
100033809	0.346353	0.21029	0.0844561	0.00578196	SNORD115-35
348825	0.284373	0.00914158	0.169629	0.826931	TPRXL
81617	0.110343	0.341841	0.128169	0.708013	CAB39L
55230	0.788899	0.830333	0.37721	0.309078	USP40
1519	0.0136422	0.974443	0.228932	4.50239e-10	CTSO
25960	0.178257	0.207421	0.533239	0.0582806	GPR124
151888	0.194909	0.636458	0.415417	9.29926e-06	BTLA
137835	0.992022	0.534343	0.672827	0.0793435	TMEM71
55529	7.0277e-06	0.886404	0.7629	1.02704e-08	TMEM55A
90324	0.700391	0.0775782	0.639562	0.0349471	CCDC97
54033	0.590154	0.62317	0.362573	4.23697e-06	RBM11
135924	0.0607447	0.950647	0.905401	0.988342	OR9A2
57060	0.177078	0.608397	0.929486	1.14551e-05	PCBP4
285267	0.622231	0.048072	0.269371	0.315	ZNF619
201283	0.172193	0.768236	0.183178	0.123374	AMZ2P1
1909	5.29661e-05	0.916476	0.532542	0.00368289	EDNRA
51427	0.0278061	0.199562	0.882252	0.000356709	ZNF107
80000	0.0227971	0.554719	0.625896	5.69265e-07	GREB1L
358	1.40845e-06	0.149262	0.0514562	3.23019e-14	AQP1
635	0.790516	0.664642	0.949811	0.783402	BHMT
10816	0.00690666	0.00779834	0.433216	0.00012372	SPINT3
84648	0.0738739	0.00981927	0.72766	0.0762241	LCE3D
389203	0.153555	0.0849125	0.999791	3.49177e-05	SMIM20
90342	0.265314	0.0244616	0.616492	0.700188	FER1L5
80152	0.0770332	0.919034	0.95329	5.40178e-05	CENPT
283989	0.139143	0.375428	0.503595	0.11302	TSEN54
51574	0.153915	0.217157	0.918722	0.751525	LARP7
80224	0.197352	0.291935	0.000598438	0.946159	NUBPL
9143	0.829435	0.761086	0.667333	0.0359918	SYNGR3
6336	0.431387	0.390837	0.738556	0.343609	SCN10A
8535	0.0277759	0.806325	0.701461	1.20492e-07	CBX4
6576	7.18289e-06	0.376509	0.126789	7.56333e-11	SLC25A1
57214	0.000638185	0.370081	0.513196	1.43886e-06	KIAA1199
3897	0.217506	0.864218	0.794312	0.624661	L1CAM
351	9.29016e-05	0.377902	0.246696	1.88867e-08	APP
5048	0.035064	0.173026	0.237542	1.86243e-07	PAFAH1B1
11193	0.0137355	0.376534	0.0248164	1.13551e-05	WBP4
29766	0.783812	0.153637	0.234026	3.81659e-05	TMOD3
84675	0.935534	0.0175625	0.88026	0.0924756	TRIM55
23032	0.442914	0.163347	0.228623	0.0634114	USP33
79624	0.768539	0.0929336	0.0735128	0.947092	C6orf211
339778	0.34811	0.754668	0.0409331	0.0217433	C2orf70
79145	0.117558	0.703085	0.0356364	0.0722678	CHCHD7
56936	0.432865	0.239705	0.305599	0.0999264	CCDC177
374918	0.981971	0.302474	0.0670001	0.14517	IGFL1
462	0.137583	0.832425	0.777511	0.0586247	SERPINC1
146853	0.417246	0.0229149	0.749277	0.279425	C17orf50
10877	0.574528	0.477247	0.352581	0.103001	CFHR4
1745	0.0750276	0.0142733	0.0952998	0.660941	DLX1
343406	0.517498	0.101245	0.547999	0.717957	OR10R2
2825	0.449203	0.148079	0.85715	0.802243	GPR1
220382	0.526175	0.0208222	0.864435	0.463997	FAM181B
27178	0.558086	0.0709904	0.555496	0.0324079	IL37
122664	0.00888481	0.303893	0.216064	0.511488	TPPP2
5902	0.065568	0.199695	0.592219	0.000830267	RANBP1
4990	0.503081	0.0251229	0.477883	0.391249	SIX6
55314	0.0747661	0.917788	0.466298	3.11537e-05	TMEM144
80724	0.048563	0.876854	0.289867	0.000827076	ACAD10
100271836	0.726077	0.915617	0.608217	0.579356	LOC100271836
10209	0.164748	0.622582	0.959638	0.0144263	EIF1
79987	0.000176347	0.00155665	0.894086	0.00086893	SVEP1
26128	0.0716698	0.0675383	0.251363	0.421045	KIAA1279
10651	0.670409	0.282807	0.699831	0.782728	MTX2
85508	0.982926	0.323517	0.747715	0.448642	SCRT2
6543	0.180854	0.0726485	0.490427	0.329259	SLC8A2
4215	0.102807	0.189071	0.83887	0.0623847	MAP3K3
6259	0.0799541	0.39274	0.49341	0.340094	RYK
3824	0.000554374	0.757894	0.384125	0.000105696	KLRD1
24137	0.158206	0.0246813	0.0544016	0.0102575	KIF4A
9897	0.178442	0.606492	0.391667	0.578535	KIAA0196
2803	0.0416841	0.209706	0.154733	4.2738e-07	GOLGA4
7421	2.46314e-05	0.773756	0.56895	3.67859e-08	VDR
27284	0.125417	0.846504	0.706615	0.0014817	SULT1B1
3812	0.163196	0.325959	0.447006	0.601486	KIR3DL2
5741	0.135153	0.224135	0.515366	0.874235	PTH
133022	0.0796891	0.600831	0.224647	0.800554	TRAM1L1
7049	0.0242589	0.531219	0.134784	7.02539e-12	TGFBR3
23237	0.334299	0.0226554	0.361924	0.210935	ARC
5080	0.00786186	0.599685	0.610154	1.39331e-10	PAX6
11283	0.000310062	0.513464	0.6479	1.7595e-05	CYP4F8
2874	0.519891	0.231996	0.848282	0.896248	GPS2
83733	0.476898	0.102733	0.181869	0.022022	SLC25A18
11184	0.370212	0.847486	0.97728	0.000152261	MAP4K1
9824	0.233008	0.037092	0.287445	0.112254	ARHGAP11A
79572	0.000214018	0.290591	0.956106	0.000533195	ATP13A3
6869	0.65351	0.217272	0.535211	0.332191	TACR1
199223	0.25191	0.791141	0.693376	0.192662	TTC21A
60677	0.166178	0.00229834	0.305154	0.0476668	CELF6
80343	0.539893	0.107377	0.748984	0.399676	SEL1L2
442900	0.126146	0.00655589	0.356024	0.0249328	MIR326
84915	0.250901	0.041995	0.937885	0.589383	FAM222A
8504	0.0156553	0.0471113	0.0423403	0.00937223	PEX3
5352	0.00323516	0.433352	0.370439	7.11546e-08	PLOD2
1400	0.72525	0.0831355	0.104295	0.435499	CRMP1
90952	0.00385322	0.201963	0.198715	2.77993e-05	ESAM
9261	0.000654383	0.385149	0.0582181	5.52137e-12	MAPKAPK2
2044	0.774454	0.163302	0.227127	0.621548	EPHA5
84075	0.738836	0.703881	0.572448	0.081086	FSCB
27241	0.292346	0.349903	0.394956	0.0576767	BBS9
387748	0.765088	0.188212	0.27691	0.0698206	OR56B1
84287	0.00745584	0.268194	0.343748	0.000421949	ZDHHC16
7288	0.831586	0.152896	0.276361	0.00740749	TULP2
4008	0.000563354	0.642682	0.671378	4.04562e-10	LMO7
653509	0.0811789	0.0190092	0.0579959	0.179213	SFTPA1
8851	0.637784	0.145759	0.683939	0.00432343	CDK5R1
79679	0.965078	0.910024	0.354148	0.846394	VTCN1
338433	0.634124	0.723354	0.397523	0.881397	SNORD115-1
26526	0.337795	0.573595	0.752878	0.393389	TSPAN16
10552	0.14135	0.206484	0.296002	0.0693126	ARPC1A
65983	0.000556414	0.557461	0.332322	1.06077e-08	GRAMD3
29949	0.18511	0.0343745	0.347756	0.614894	IL19
2993	0.279021	0.074315	0.125842	0.569624	GYPA
407025	0.536688	0.364492	0.794014	0.87319	MIR29B2
114793	4.62155e-05	0.527256	0.989047	3.38067e-06	FMNL2
112755	0.898595	0.0998789	0.194936	6.09677e-05	STX1B
51480	0.126868	0.116665	0.111295	0.177433	VCX2
59283	0.507769	0.16127	0.30255	0.201958	CACNG8
5108	0.908796	0.775779	0.13902	0.0139916	PCM1
376940	0.0629677	0.922853	0.0359236	0.000938071	ZC3H6
219654	0.0110611	0.348909	0.864256	0.00169988	ZCCHC24
2036	0.140766	0.726941	0.722774	0.000612159	EPB41L1
84666	0.86596	0.296006	0.39203	0.0409917	RETNLB
168417	0.44899	0.81632	0.965583	0.394498	ZNF679
100128655	0.0967086	0.577046	0.260333	0.327211	LOC100128655
23492	0.0064992	0.088086	0.220935	0.000311406	CBX7
6649	0.114975	0.0789187	0.708619	0.00396211	SOD3
283726	0.464183	0.00890231	0.6897	0.257599	FAM154B
10409	0.00536345	0.98278	0.218886	8.61092e-10	BASP1
117154	0.170445	0.29203	0.990809	0.00011832	DACH2
257236	0.585216	0.290583	0.381476	0.0299501	CCDC96
171017	0.318836	0.939515	0.226952	0.00405674	ZNF384
5888	0.577511	0.104952	0.306608	0.0849563	RAD51
80308	0.699519	0.960172	0.7289	0.428481	FLAD1
653567	0.000499829	0.627173	0.460487	8.59585e-12	TMEM236
2312	0.975832	0.0948633	0.330231	0.00541373	FLG
339221	0.00123227	0.198901	0.202939	0.0107487	ENPP7
150468	0.148964	0.00161133	0.122967	0.00128451	CKAP2L
1741	0.387261	0.381378	0.677303	0.592836	DLG3
23500	0.917606	0.539607	0.0487096	0.000347131	DAAM2
390083	0.539456	0.00899336	0.302101	0.00571188	OR56A3
55610	0.168855	0.0565044	0.550247	0.790355	CCDC132
58157	0.117732	0.194771	0.266163	0.019558	NGB
2131	0.00327182	0.89174	0.696805	1.73364e-11	EXT1
283106	0.146882	0.333143	0.425457	0.171769	CSNK2A3
51716	0.170336	0.775172	0.611233	0.354022	CES1P1
55879	0.0901652	0.676572	0.71237	0.162838	GABRQ
4065	0.082647	0.138092	0.576237	3.1972e-05	LY75
5713	0.00833924	0.0107255	0.633672	6.72156e-07	PSMD7
378948	0.153677	0.237477	0.410252	0.624843	RBMY1B
406890	0.436991	0.141019	0.704917	0.00150744	MIRLET7G
7352	0.942753	0.219338	0.515653	0.208258	UCP3
7693	0.94952	0.481965	0.404332	0.562312	ZNF134
92714	0.209112	0.679354	0.933223	0.876417	ARRDC1
8711	0.0738654	0.705011	0.643706	0.00745584	TNK1
389715	0.440589	0.373802	0.745006	0.545341	FAM205B
8934	0.267863	0.187942	0.575405	0.9232	RAB7L1
51776	0.0622531	0.229731	0.0922716	0.282138	ZAK
338005	0.34529	0.52326	0.865464	0.709219	LINC00221
441519	0.343217	0.284851	0.560559	0.568074	CT45A3
23386	0.397217	0.229228	0.611478	8.34123e-06	NUDCD3
55133	0.00380416	0.121531	0.741371	1.12537e-05	SRBD1
652965	0.104279	0.469797	0.358982	6.39199e-05	SNORA48
64222	0.000356503	0.460625	0.157687	4.35182e-13	TOR3A
1954	0.716612	0.00757513	0.553935	0.119925	MEGF8
643836	0.623414	0.378651	0.0315844	0.500392	ZFP62
22992	0.946813	0.585217	0.513017	0.402608	KDM2A
5521	0.0519593	0.807885	0.703964	0.017749	PPP2R2B
389610	0.213341	0.00939778	0.607313	0.170962	XKR5
1912	0.573725	0.500546	0.302259	0.00592254	PHC2
1141	0.76627	0.0585613	0.098396	0.0790748	CHRNB2
677784	0.94342	0.845265	0.831217	0.111995	FAM138D
30835	0.811281	0.770294	0.529043	0.211539	CD209
84690	0.667724	0.561105	0.214476	0.463087	SPATA22
11017	0.19061	0.537957	0.305143	0.635046	SNRNP27
8639	0.429491	0.853285	0.0101139	0.121168	AOC3
56124	0.999867	0.496153	0.117219	0.202428	PCDHB12
9527	0.921029	0.758288	0.809457	0.0220584	GOSR1
3758	0.613303	0.305799	0.158195	0.74398	KCNJ1
442247	0.118219	0.784069	0.135779	0.368373	RFPL4B
197257	0.281985	0.947446	0.89168	2.40422e-05	LDHD
8456	0.447395	0.122675	0.713511	0.342784	FOXN1
10766	0.230069	0.744333	0.916649	0.000524015	TOB2
8988	0.871003	0.0242764	0.209886	0.230861	HSPB3
284359	0.836126	0.578046	0.997133	0.871706	IZUMO1
2081	0.0501833	0.254499	0.00432432	1.06215e-06	ERN1
10003	0.967854	0.964667	0.16027	0.78641	NAALAD2
57035	0.55627	0.78681	0.371931	0.49765	C1orf63
170302	0.0323796	0.538329	0.866539	0.586045	ARX
114336	0.163094	0.555664	0.859695	0.398916	CGB2
79629	2.26237e-06	0.266634	0.566302	3.75687e-10	OCEL1
203190	0.684952	0.0748348	0.696928	0.834599	LGI3
201191	0.989492	0.473888	0.707021	0.887041	SAMD14
79152	0.082787	0.897712	0.687582	0.337164	FA2H
5743	1.57843e-06	0.302748	0.25225	1.78853e-07	PTGS2
353143	0.714156	0.051652	0.145077	0.246859	LCE3B
10747	0.671826	0.105081	0.329799	0.727227	MASP2
4793	0.219995	0.106941	0.89033	0.582431	NFKBIB
2184	0.000380346	0.427959	0.0655128	2.03372e-09	FAH
337960	0.328858	0.0103293	0.358502	0.778967	KRTAP13-3
25871	0.851596	0.345651	0.504856	0.114899	C3orf17
79673	0.647691	0.809883	0.438873	0.26346	ZNF329
51635	0.000453774	0.749489	0.845899	9.39257e-10	DHRS7
53336	0.357877	0.964937	0.68758	0.574408	CPXCR1
284110	0.836693	0.830178	0.820016	0.0536691	GSDMA
80764	0.227358	0.473851	0.81693	0.527398	THAP7
57533	0.538474	0.716367	0.907373	0.103579	TBC1D14
152789	0.465596	0.188345	0.675233	0.0685337	JAKMIP1
5520	0.311475	0.0983867	0.351516	0.0245994	PPP2R2A
222255	0.559827	0.168985	0.979068	0.0877161	ATXN7L1
23635	0.845866	0.47364	0.229285	0.491504	SSBP2
1436	0.52859	0.584192	0.618824	0.812847	CSF1R
22801	4.73208e-06	0.146478	0.300546	7.60421e-09	ITGA11
125981	0.103455	0.228239	0.551493	0.87654	ACER1
219790	0.278967	0.152368	0.0751402	0.125506	RTKN2
389649	0.530351	0.817604	0.740245	0.498093	C8orf86
283807	0.335065	0.205502	0.851996	0.236858	FBXL22
5010	0.914707	0.0558611	0.876418	0.599633	CLDN11
5193	0.00665028	0.875445	0.179038	2.43405e-05	PEX12
100506127	0.396689	0.711721	0.0647169	0.0253314	LOC100506127
114771	0.941427	0.165488	0.00178223	0.0460604	PGLYRP3
5106	1.81546e-06	0.0987555	0.120218	1.85909e-09	PCK2
84858	0.286112	0.0466404	0.503189	0.00231842	ZNF503
79085	9.58957e-07	0.460235	0.351941	2.90401e-09	SLC25A23
4880	0.922263	0.0517151	0.862866	0.673987	NPPC
3553	7.45273e-07	0.0132644	0.113613	3.3808e-09	IL1B
100302145	0.902104	0.157392	0.713132	0.00128208	MIR1247
403282	0.155015	0.53657	0.1353	0.0309953	OR6C65
10590	0.00127548	0.36954	0.597793	1.60172e-12	SCGN
163175	0.299138	0.0686121	0.9945	0.469183	LGI4
25920	0.0359884	0.945485	0.870966	0.734836	NELFB
222698	0.029883	0.860106	0.359292	0.0892371	NKAPL
9620	0.0367313	0.154101	0.695456	5.20788e-06	CELSR1
23131	0.298966	0.283261	0.123349	0.00779662	GPATCH8
84987	0.0435911	0.656238	0.797607	5.13425e-05	COX14
9262	0.00575546	0.331703	0.0613736	5.20074e-06	STK17B
54997	0.0117006	0.753289	0.822857	3.78487e-12	TESC
25895	0.146168	0.0436798	0.591429	0.000367658	METTL21B
79797	0.502288	0.707869	0.726388	0.121412	ZNF408
474171	0.619362	0.546771	0.086258	1.13961e-05	STGC3
84798	0.385385	0.51781	0.31489	0.268052	C19orf48
974	0.156919	0.287531	0.692781	4.7904e-07	CD79B
653140	0.438959	0.466578	0.200664	0.996309	FAM228A
374291	0.0634565	0.694066	0.624324	0.915301	NDUFS7
55783	0.0166026	0.263222	0.0594761	3.76574e-05	CMTR2
57698	0.799703	0.0342043	0.792213	0.190541	KIAA1598
29118	0.101295	0.568776	0.106414	0.141156	DDX25
732	0.0650551	0.00825812	0.243496	0.00466352	C8B
83986	3.70868e-05	0.0689048	0.810937	7.7264e-08	ITFG3
139425	0.82006	0.390751	0.710096	0.739134	DCAF8L1
54940	0.112712	0.367719	0.0591092	0.934636	OCIAD1
6748	4.72232e-05	0.254452	0.128997	1.17949e-16	SSR4
10525	0.00416066	0.354455	0.0831921	6.54293e-07	HYOU1
54480	0.00199637	0.627475	0.171954	1.39587e-13	CHPF2
29102	0.112753	0.0941155	0.398893	0.184033	DROSHA
10969	0.00833799	0.131623	0.584689	0.000286255	EBNA1BP2
312	0.000479347	0.0911851	0.282658	6.6164e-12	ANXA13
9069	0.000768463	0.0125805	0.152277	5.85122e-08	CLDN12
10178	0.00426237	0.283662	0.396647	6.34127e-06	TENM1
6382	0.600309	0.615913	0.284526	0.00295324	SDC1
64711	0.0953229	0.10955	0.875923	0.349637	HS3ST6
7480	0.37625	0.16441	0.975689	0.932234	WNT10B
219445	0.0463662	0.859052	0.923357	0.0230834	OR7E5P
5459	0.0158321	0.743743	0.0800279	0.000349149	POU4F3
58477	2.69639e-06	0.0976744	0.16619	1.37175e-12	SRPRB
221914	0.429631	0.176545	0.399842	0.0855814	GPC2
10921	0.304279	0.0966357	0.7817	0.0111596	RNPS1
55233	0.684493	0.230267	0.385418	0.182383	MOB1A
148170	0.382379	0.839647	0.0548597	0.0049178	CDC42EP5
10298	0.0276993	0.150041	0.660994	0.00446617	PAK4
7381	0.902552	0.0342548	0.00477996	0.131251	UQCRB
8745	0.0411434	0.805843	0.608335	0.0197279	ADAM23
3178	0.099883	0.249502	0.77001	0.00378243	HNRNPA1
151648	0.812295	0.0257831	0.072213	0.902139	SGOL1
86	0.800976	0.100023	0.788172	0.84629	ACTL6A
22930	0.504627	0.179539	0.128162	0.0633316	RAB3GAP1
85320	0.0787867	0.00232548	0.797519	3.97751e-05	ABCC11
120935	0.00874483	0.261448	0.339953	0.545575	CCDC38
90411	0.128614	0.152777	0.729991	0.0205169	MCFD2
10780	0.885219	0.679711	0.249188	0.000292575	ZNF234
121793	0.562958	0.173551	0.183116	0.252232	TEX29
132001	0.985855	0.639772	0.343096	0.61121	TAMM41
641517	0.583798	0.170546	0.309704	0.881686	DEFB109P1B
9950	0.462293	0.0172279	0.573288	0.340223	GOLGA5
9844	0.430856	0.190608	0.638583	0.0182294	ELMO1
7096	0.0782022	0.356113	0.877127	4.83881e-06	TLR1
26272	0.403616	0.153632	0.642539	0.127441	FBXO4
59084	1.98462e-05	0.551219	0.0101677	0.0807735	ENPP5
119710	0.549516	0.869999	0.670194	0.216343	C11orf74
6755	0.0409892	0.379111	0.899013	0.110906	SSTR5
407012	0.0261268	0.617644	0.622071	0.135544	MIR24-1
64078	0.00204559	0.449214	0.326363	0.000668367	SLC28A3
342945	0.96313	0.104674	0.470461	0.161921	ZSCAN22
597	0.00834121	0.112549	0.271876	1.09566e-05	BCL2A1
23556	0.528568	0.226315	0.512558	0.90818	PIGN
10162	3.60863e-06	0.870192	0.156494	3.03478e-10	LPCAT3
55905	0.449947	0.889054	0.339231	0.573249	RNF114
115330	0.864699	0.00608237	0.600094	0.207963	GPR146
55867	0.177517	0.00525734	0.487796	0.381009	SLC22A11
80774	0.972158	0.112049	0.291842	1.99013e-05	LIMD2
3078	0.0491271	0.313416	0.482069	0.557278	CFHR1
56133	0.771121	0.988378	0.707046	0.00179986	PCDHB2
375295	0.504046	0.355792	0.918008	0.168774	LOC375295
6553	0.508736	0.00197043	0.0592436	0.465948	SLC9A5
83851	0.221671	0.00816822	0.686234	0.612378	SYT16
391	0.503691	0.126902	0.10847	0.901298	RHOG
22898	0.00015203	0.742053	0.444156	2.06061e-14	DENND3
23304	0.246064	0.158539	0.254561	0.000651334	UBR2
644414	0.172802	0.0805483	0.00299923	0.00415276	DEFB131
79845	0.0246235	0.389229	0.636611	1.4626e-11	RNF122
219983	0.0479596	0.0828533	0.688033	0.00318675	OR4D6
10136	0.49235	0.397794	0.526166	0.339216	CELA3A
29924	7.74508e-05	0.357853	0.699359	2.11548e-08	EPN1
137682	0.412384	0.307919	0.856013	0.123072	NDUFAF6
81615	0.00149603	0.468106	0.751021	3.32952e-11	TMEM163
283464	0.0472072	0.445172	0.0682245	0.000167489	GXYLT1
846	0.906766	0.0434368	0.176981	1.21278e-05	CASR
79042	0.0206822	0.195301	0.702664	0.27022	TSEN34
10389	0.0269009	0.170662	0.0180242	0.00059291	SCML2
5866	0.422676	0.089354	0.886675	0.000329412	RAB3IL1
168374	0.1461	0.632715	0.888128	0.666818	ZNF92
51006	0.808497	0.433917	0.448781	0.450136	SLC35C2
27079	0.337315	0.156738	0.703365	0.590723	RPUSD2
26716	0.135337	0.81358	0.871694	0.925856	OR2H1
515	0.00798148	0.88851	0.959969	0.345864	ATP5F1
100151683	0.264971	0.0785952	0.971946	0.00167162	RNU4ATAC
9883	0.958629	0.909378	0.876043	0.287997	POM121
28778	0.00075788	0.0456042	0.210956	3.9277e-19	IGLV6-57
149371	0.544223	0.165135	0.103125	0.0368657	EXOC8
1429	0.00591551	0.551506	0.0411345	0.000450349	CRYZ
5834	0.130971	0.0468863	0.241352	1.32115e-07	PYGB
167127	0.0973	0.944458	0.620215	0.928589	UGT3A2
57554	0.0120872	0.250384	0.0869952	0.06393	LRRC7
100033449	0.293618	0.206696	0.615155	0.988406	SNORD115-12
28904	0.005802	0.538423	0.379099	1.55244e-12	IGKV1D-8
256302	0.156698	0.174948	0.558965	0.484055	C17orf103
81887	0.074788	0.656369	0.285479	0.115517	LAS1L
51315	0.311121	0.140643	0.127272	0.902712	KRCC1
6694	0.459038	0.725771	0.425566	0.177181	SPP2
23509	0.263315	0.368366	0.273931	0.232963	POFUT1
402100	0.705565	0.112699	0.754498	0.0252102	RPL22P11
57820	0.173067	0.800512	0.0531756	0.00102605	CCNB1IP1
2035	0.782478	0.281474	0.179427	0.729108	EPB41
5345	0.196007	0.0563387	0.754682	0.0676089	SERPINF2
7867	0.277889	0.168422	0.671048	0.308395	MAPKAPK3
4016	0.000133699	0.269657	0.314815	0.00138389	LOXL1
5901	0.0148845	0.121502	0.554187	1.90627e-06	RAN
10926	0.31965	0.956241	0.576678	0.0387798	DBF4
2847	0.976909	0.382803	0.958963	0.0140589	MCHR1
2786	1.13151e-05	0.994084	0.264483	3.54485e-07	GNG4
51070	0.727375	0.734795	0.0891181	3.97969e-05	NOSIP
22845	0.057234	0.215123	0.271958	0.0447469	DOLK
1106	0.628413	0.670081	0.239939	0.110149	CHD2
9095	0.046163	0.54396	0.619361	2.03633e-06	TBX19
132158	3.88377e-06	0.122735	0.0115458	5.25567e-12	GLYCTK
3930	0.394091	0.343258	0.246809	0.00795027	LBR
163590	0.000450512	0.479182	0.17073	1.58418e-13	TOR1AIP2
403	0.0406425	0.703667	0.569448	2.01752e-05	ARL3
5045	0.77516	0.962942	0.39916	0.268048	FURIN
138724	0.913112	0.0244982	0.137938	0.521518	C9orf131
10296	0.0305571	0.516657	0.971181	0.00111637	MAEA
84618	0.112768	0.00225307	0.269226	0.155639	NT5C1A
8293	0.649508	0.824228	0.329518	0.174377	SERF1A
283687	0.0513901	0.407501	0.626753	0.269934	C15orf37
80195	0.580229	0.490669	0.721862	0.439529	TMEM254
7433	0.000338806	0.113179	0.476817	8.38835e-11	VIPR1
163059	0.0213316	0.666878	0.178589	0.03037	ZNF433
26520	0.0327405	0.0513201	0.815702	0.00348424	TIMM9
55144	0.000150099	0.732959	0.0572538	1.05777e-07	LRRC8D
2120	0.00131974	0.0157039	0.664588	0.0179893	ETV6
6290	0.000369961	0.992217	0.198924	3.07949e-06	SAA3P
414157	0.733981	0.0244314	0.825068	0.137543	C10orf62
51207	0.809852	0.0708876	0.580387	0.772114	DUSP13
208	0.214317	0.556299	0.373002	0.0212332	AKT2
26093	0.0302326	0.271363	0.197457	0.053284	CCDC9
3809	0.823461	0.268601	0.86501	0.672099	KIR2DS4
114794	0.789496	0.0158889	0.0397176	0.0783009	ELFN2
151112	0.704804	0.430406	0.319586	0.826989	ZSWIM2
4326	0.643274	0.0187601	0.359871	0.651614	MMP17
440456	0.000751931	0.662662	0.202479	3.16592e-08	PLEKHM1P
29903	0.780623	0.0171701	0.638064	0.264547	CCDC106
4708	0.560453	0.482202	0.297225	0.687389	NDUFB2
23098	0.000901438	0.00541736	0.712885	0.00105604	SARM1
2738	0.510417	0.369632	0.577455	0.583579	GLI4
51072	0.0969255	0.731356	0.691183	0.0174076	MEMO1
220002	0.36749	0.14212	0.902067	0.969283	CYB561A3
442194	0.258168	0.00926842	0.0344341	0.323023	OR10C1
8888	0.0428262	0.463019	0.667155	0.322592	MCM3AP
11137	0.204551	0.35435	0.154108	0.233389	PWP1
23308	0.0187008	0.0410617	0.704975	7.36401e-05	ICOSLG
54998	0.453044	0.160253	0.328143	0.484412	AURKAIP1
5886	0.215959	0.859269	0.716672	0.44957	RAD23A
83444	0.270233	0.210126	0.931649	0.0991473	INO80B
65975	0.693383	0.356935	0.149773	3.86918e-06	STK33
23140	9.39923e-05	0.89884	0.321273	2.96828e-13	ZZEF1
3449	0.930537	0.549129	0.441569	0.570587	IFNA16
23167	0.0720705	0.449031	0.827322	1.15135e-05	EFR3A
10494	0.571273	0.111175	0.311339	0.213553	STK25
403253	0.800359	0.0640721	0.731317	0.43178	OR4A47
93010	0.308376	0.418963	0.216528	0.00407158	B3GNT7
9202	0.0061479	0.193835	0.359344	0.00445371	ZMYM4
152110	0.780503	0.812074	0.183766	0.00508965	NEK10
9766	0.00091483	0.770911	0.172327	1.35298e-08	KIAA0247
645104	0.49184	0.611468	0.540448	0.00940452	CLRN2
9851	0.000442923	0.457568	0.907063	0.0182947	KIAA0753
55262	0.757231	0.302204	0.412076	0.00481516	C7orf43
64092	0.0508154	0.116095	0.786794	4.52118e-06	SAMSN1
3833	0.196037	0.152819	0.205978	0.016187	KIFC1
10124	0.133669	0.697508	0.17696	0.340647	ARL4A
220070	0.89062	0.00863478	0.0803228	0.167287	SHANK2-AS3
54859	0.661166	0.394126	0.61029	0.00489517	ELP6
3363	0.00853441	0.796482	0.429577	0.00294948	HTR7
221527	0.830109	0.738078	0.670743	0.00847584	ZBTB12
84961	0.0416133	0.704353	0.563204	8.59186e-11	FBXL20
200150	0.347955	0.0985441	0.386113	0.521814	PLD5
10126	0.561588	0.0827262	0.874828	0.288547	DNAL4
29093	0.837841	0.553948	0.735442	0.181467	MRPL22
55840	1.68142e-05	0.0698857	0.442786	4.2409e-17	EAF2
80315	0.0100814	0.161431	0.600193	0.000165902	CPEB4
22911	0.591579	0.259549	0.977227	0.070245	WDR47
5500	0.853712	0.440799	0.767763	0.840061	PPP1CB
84520	0.311351	0.946884	0.281697	0.520692	C14orf142
10750	0.711528	0.324297	0.273721	0.000399239	GRAP
6706	0.488989	0.0472185	0.325952	0.731084	SPRR2G
474	0.207587	0.167814	0.710767	0.0405068	ATOH1
6891	0.0717197	0.0449719	0.381993	0.0139805	TAP2
10838	0.00719379	0.993128	0.631745	1.35009e-06	ZNF275
10534	0.0924265	0.976819	0.635874	0.00122236	SSSCA1
650157	0.116106	0.632902	0.25521	0.186337	LOC650157
1469	0.00307837	0.0430426	0.690523	0.000140319	CST1
100129482	0.0615834	0.979358	0.940298	0.0819958	ZNF37BP
2918	0.186189	0.30469	0.537078	0.609247	GRM8
139067	0.0654968	0.0346849	0.459208	0.411136	SPANXN3
10664	0.631897	0.873696	0.951799	0.993236	CTCF
2965	0.388851	0.937354	0.0635758	0.180838	GTF2H1
375260	0.902198	0.734768	0.223248	0.691954	WASH2P
3982	0.317837	0.00706782	0.587859	0.586847	LIM2
54816	0.124378	0.120309	0.531078	0.773005	ZNF280D
8343	0.905043	0.0230944	0.950711	0.0466043	HIST1H2BF
8487	0.528317	0.51598	0.243369	0.724006	GEMIN2
23310	0.624114	0.2217	0.397942	0.415082	NCAPD3
50865	5.57343e-06	0.874414	0.125984	3.18603e-12	HEBP1
2037	0.391973	0.408873	0.469316	0.739006	EPB41L2
9441	0.598817	0.666729	0.71186	0.301508	MED26
23529	0.012312	0.17778	0.183564	0.000358598	CLCF1
10061	0.966639	0.813686	0.623611	0.357046	ABCF2
401494	0.60745	0.960725	0.952434	0.172941	PTPLAD2
84527	0.329142	0.392962	0.284673	0.203111	ZNF559
93058	0.183921	0.45314	0.716551	0.000216104	COQ10A
54534	0.109907	0.297114	0.699135	0.000299386	MRPL50
196410	1.05112e-06	0.504128	0.729993	1.9252e-09	METTL7B
138799	0.86843	0.479588	0.616654	0.840453	OR13C5
57547	0.339245	0.163369	0.152384	0.905603	ZNF624
6846	0.264454	0.732118	0.954534	0.00424124	XCL2
5649	0.0633804	0.567175	0.543465	3.03309e-13	RELN
84889	0.212611	0.0611321	0.643549	0.519489	SLC7A3
9600	0.789839	0.158117	0.217585	0.0363567	PITPNM1
158801	0.000991079	0.639061	0.267585	9.57069e-06	NKAPP1
5029	8.34601e-05	0.820377	0.136847	1.10945e-10	P2RY2
164045	0.617523	0.3379	0.665595	0.040048	HFM1
114804	1.13112e-05	0.142694	0.276387	1.71586e-07	RNF157
645922	0.60357	0.65888	0.298597	0.516577	S100A7L2
128861	0.191812	0.259748	0.456364	0.426509	BPIFA3
159013	0.263536	0.0956033	0.0463026	0.942501	CXorf38
79903	0.000217853	0.5982	0.722468	1.81001e-06	NAA60
22854	0.00286484	0.460285	0.105255	0.0951435	NTNG1
284459	0.25553	0.752581	0.398453	0.176101	HKR1
116236	0.00344886	0.355598	0.399723	5.68577e-08	ABHD15
346007	0.350037	0.318656	0.0429832	0.00148214	EYS
7429	1.66377e-08	0.638581	0.0428738	1.61416e-12	VIL1
406931	0.924845	0.0163229	0.322146	0.722689	MIR139
5368	0.001584	0.697717	0.153996	8.65985e-16	PNOC
1369	0.113677	0.630241	0.767913	0.00102709	CPN1
25821	0.0555228	0.743134	0.356384	2.07593e-05	MTO1
677839	0.0368968	0.149589	0.616278	1.86731e-07	SNORA71C
9020	0.401547	0.603484	0.6064	0.153149	MAP3K14
51693	0.917917	0.522866	0.488156	0.000391248	TRAPPC2L
58528	0.0731041	0.296849	0.677406	1.94038e-05	RRAGD
92558	0.555957	0.399078	0.542439	0.280543	CCDC64
11331	0.0725049	0.395817	0.443732	0.622564	PHB2
56652	0.398728	0.7796	0.966068	1.11802e-05	C10orf2
3700	0.196786	0.273943	0.12511	0.587884	ITIH4
284382	0.840397	0.161741	0.850314	0.863112	ACTL9
10445	0.897687	0.484359	0.146683	0.371227	MCRS1
9179	0.461793	0.287299	0.815013	0.0101233	AP4M1
9317	0.183518	0.772968	0.408462	1.98303e-05	PTER
10430	0.000773797	0.211414	0.352521	1.00845e-09	TMEM147
81850	0.650913	0.010222	0.0659353	0.299949	KRTAP1-3
64121	0.0543618	0.253609	0.376922	0.000102976	RRAGC
10576	0.00334546	0.13206	0.684201	0.00105335	CCT2
79644	0.0080165	0.456901	0.81714	1.80066e-08	SRD5A3
6638	0.0358542	0.966152	0.477731	0.0712488	SNRPN
9704	0.153483	0.0537177	0.845228	0.327407	DHX34
65009	0.753682	0.229801	0.553773	0.0829797	NDRG4
6281	0.934003	0.720486	0.15418	0.0185781	S100A10
197196	0.294811	0.0334248	0.80823	0.441759	LINC00311
677833	0.406662	0.833173	0.242067	0.00415969	SNORA54
152118	0.807709	0.765051	0.192608	0.663487	C3orf79
81439	0.49636	0.110993	0.802262	0.0488084	OR9H1P
9534	0.409688	0.617661	0.363246	0.00973287	ZNF254
84340	0.773634	0.00630263	0.256125	0.612305	GFM2
26045	0.142929	0.352953	0.175027	0.00396818	LRRTM2
79071	0.00129941	0.052347	0.868267	2.31146e-08	ELOVL6
8997	0.04347	0.965891	0.0457122	9.67684e-08	KALRN
9340	1.6899e-07	0.98278	0.0569034	4.37659e-17	GLP2R
644809	0.968317	0.0746603	0.421138	0.79999	C15orf56
10336	0.417501	0.540277	0.299333	0.00541515	PCGF3
84693	0.483613	0.982266	0.856048	0.332801	MCEE
117	0.569928	0.435607	0.713229	0.93697	ADCYAP1R1
10216	0.564327	0.759762	0.832694	0.000515889	PRG4
27106	0.0472762	0.989013	0.270859	0.00236657	ARRDC2
83461	0.00010444	0.134939	0.0585512	8.13266e-09	CDCA3
100133315	0.103101	0.163804	0.0287012	0.00515462	LOC100133315
725	1.65972e-11	0.986714	0.0416877	3.36795e-08	C4BPB
7857	0.000643405	0.342422	0.372896	4.11825e-15	SCG2
55764	0.324816	0.213268	0.212013	0.88556	IFT122
23498	0.00417976	0.15356	0.0436583	1.82184e-05	HAAO
1445	0.587216	0.775131	0.675575	0.00671977	CSK
10397	0.000221125	0.651831	0.0854068	5.62225e-08	NDRG1
2939	3.32563e-07	0.741933	0.107712	7.0008e-11	GSTA2
2804	0.327574	0.405129	0.448399	0.932392	GOLGB1
79317	0.0161851	0.427952	0.936385	6.49504e-05	OR4K5
10319	0.341603	0.104174	0.574937	0.315457	LAMC3
2310	0.757131	0.524003	0.56505	0.0207638	FOXO3B
10089	0.739849	0.0763806	0.189974	0.474514	KCNK7
11040	0.000491702	0.470408	0.202094	2.7205e-19	PIM2
286053	0.067493	0.207527	0.294763	0.36515	NSMCE2
114990	0.893388	0.0960081	0.313905	0.000409518	VASN
79847	0.435539	0.0599519	0.861087	0.0526012	TMEM180
7070	2.47803e-06	0.070774	0.198457	2.20882e-10	THY1
150165	0.0583246	0.24559	0.648674	0.0541316	XKR3
27306	0.020602	0.606121	0.334156	0.0554529	HPGDS
8411	0.453345	0.34747	0.105337	7.69114e-07	EEA1
127943	0.627335	0.130732	0.618841	0.00185427	FCRLB
338879	0.259444	0.0861637	0.639693	0.60189	RNASE10
84790	0.875316	0.905271	0.0422935	0.489528	TUBA1C
387763	0.00891424	0.899273	0.617449	2.63463e-05	C11orf96
387758	1.34798e-05	0.362606	0.941093	2.54137e-09	FIBIN
3988	0.000125347	0.77936	0.146574	9.57242e-09	LIPA
22876	0.00830712	0.720174	0.963046	0.0119201	INPP5F
115294	0.246481	0.90199	0.240675	0.568296	PCMTD1
10535	0.49431	0.596745	0.739114	0.00173922	RNASEH2A
94039	0.921852	0.771885	0.497245	0.000823269	ZNF101
203054	0.00140458	0.349139	0.243637	0.000269532	ADCK5
10863	2.68979e-05	0.44994	0.426236	5.6679e-15	ADAM28
51130	0.0151566	0.109054	0.275652	0.000177593	ASB3
79165	0.741734	0.000904034	0.385876	0.97747	LENG1
11067	0.893318	0.340593	0.764008	0.152769	C10orf10
154091	0.560558	0.720101	0.697516	0.00922374	SLC2A12
22990	0.419125	0.941618	0.885208	0.00446764	PCNX
51083	0.344422	0.120411	0.120398	0.635487	GAL
22862	0.0242255	0.122993	0.259226	0.0239483	FNDC3A
124460	0.00203684	0.867209	0.130334	4.60667e-05	SNX20
4719	0.00769971	0.723942	0.0176934	1.73415e-05	NDUFS1
147657	0.23246	0.24595	0.43209	0.0310551	ZNF480
374395	0.153444	0.960482	0.106988	0.0520453	TMEM179B
284029	0.00608206	0.220874	0.304841	4.65577e-06	LINC00324
100129405	0.00288899	0.742197	0.142164	3.48224e-08	MSTO2P
5934	0.00763261	0.996892	0.947717	0.000190793	RBL2
92346	6.5478e-05	0.646775	0.865006	8.32467e-13	C1orf105
7462	0.0348057	0.631572	0.285548	0.00638157	LAT2
593	0.845396	0.733955	0.420312	0.874208	BCKDHA
50624	0.0613974	0.237895	0.348204	0.155691	CUZD1
6047	0.581118	0.378068	0.414868	0.846415	RNF4
8530	0.61255	0.888509	0.0671893	0.054035	CST7
6419	0.173647	0.153794	0.681932	0.507476	SETMAR
54465	0.782034	0.361643	0.0902394	0.712285	ETAA1
23682	0.179409	0.690434	0.22463	0.00623173	RAB38
284323	0.789618	0.416623	0.314928	0.429093	ZNF780A
4808	0.508151	0.342372	0.854461	0.0833995	NHLH2
57497	0.0889596	0.00889711	0.748211	0.629857	LRFN2
9679	0.131255	0.100592	0.306221	4.78181e-07	FAM53B
168544	0.124114	0.236368	0.37006	0.0476516	ZNF467
112869	0.01498	0.285225	0.399562	0.153501	CCDC101
3018	0.458759	0.133779	0.223996	0.0149164	HIST1H2BB
1134	0.675678	0.0172241	0.639484	0.386951	CHRNA1
345462	0.207409	0.139354	0.525007	0.729957	ZNF879
2556	0.796217	0.798647	0.820406	0.000617083	GABRA3
79960	0.162228	0.060989	0.22008	0.709749	PHF17
337882	0.0882294	0.352881	0.0961587	0.834793	KRTAP19-1
644068	0.668198	0.0194371	0.949562	0.0496304	RPS14P3
338917	0.490202	0.422245	0.710173	0.893017	VSX2
29942	0.796628	0.0445422	0.176115	0.208535	PURG
4013	0.559478	0.462183	0.114232	0.0267906	VWA5A
374900	0.682721	0.0294388	0.154299	0.25736	ZNF568
828	0.731105	0.0273496	0.620911	0.10496	CAPS
147081	0.80568	0.724543	0.177615	0.328295	CRHR1-IT1
51805	0.959786	0.0182438	0.337009	0.405906	COQ3
92345	0.412788	0.234905	0.441395	0.747025	NAF1
26168	0.000344261	0.634817	0.0185259	0.00739438	SENP3
55626	0.575993	0.367793	0.77248	0.357994	AMBRA1
286749	0.0736798	0.401401	0.585789	0.117439	STON1-GTF2A1L
7706	0.00687565	0.0255067	0.670373	0.00100758	TRIM25
84909	0.00209355	0.967515	0.243238	0.510944	C9orf3
5651	0.291886	0.448607	0.585767	2.616e-06	TMPRSS15
1666	0.000915222	0.537697	0.285458	0.0163865	DECR1
1520	0.000927452	0.374684	0.220746	3.32054e-06	CTSS
66004	0.189398	0.0314106	0.950432	0.260995	LYNX1
80223	9.25715e-07	0.95329	0.221277	3.54523e-14	RAB11FIP1
440515	0.72327	0.948407	0.696648	0.465836	ZNF506
11211	0.535865	0.0390195	0.645679	0.176907	FZD10
2512	0.000125964	0.336652	0.0969852	8.82398e-09	FTL
57511	0.343956	0.0700955	0.755737	0.220597	COG6
133619	0.606853	0.0203696	0.846771	0.947098	PRRC1
64766	0.131321	0.382339	0.408462	0.292144	S100PBP
6651	0.11272	0.428023	0.592325	0.87892	SON
8933	0.0043606	0.599987	0.752195	0.000122675	FAM127A
6434	0.0307641	0.269474	0.959746	0.0332991	TRA2B
197358	0.964433	0.347706	0.928547	0.36512	NLRC3
440461	0.381716	0.0559632	0.649644	0.928739	LOC440461
717	0.00214265	0.28041	0.00391342	6.26609e-06	C2
84779	0.265729	0.0239716	0.51018	0.111173	NAA11
8459	0.0133398	0.405763	0.0569431	1.30321e-12	TPST2
55568	0.148558	0.758704	0.898667	0.176574	GALNT10
644168	0.0690845	0.118971	0.640968	0.87195	DRGX
5058	0.521922	0.00576022	0.599322	0.111513	PAK1
159371	2.06869e-05	0.583486	0.0937077	2.63539e-15	SLC35G1
1291	0.00021471	0.073699	0.656107	0.00022225	COL6A1
55759	0.877132	0.955834	0.0455952	0.795741	WDR12
319101	0.228989	0.629298	0.156783	0.330363	KRT73
93145	0.522965	0.81982	0.218607	0.231526	OLFM2
9086	0.454856	0.919459	0.100413	0.992825	EIF1AY
283951	0.918507	0.0824933	0.130651	0.745051	C16orf91
84634	0.578325	0.169025	0.359723	0.0525382	KISS1R
10165	0.277355	0.814925	0.354187	0.89937	SLC25A13
53938	0.566103	0.34844	0.865917	0.0542505	PPIL3
2837	0.773445	0.207764	0.0827499	0.21563	UTS2R
441177	0.258452	0.222897	0.956329	0.3085	LINC00602
84066	0.304837	0.67157	0.372408	0.267596	TEX35
6658	0.352354	0.0874141	0.364453	0.221122	SOX3
158055	0.924855	0.00598929	0.379315	0.645543	C9orf163
441272	0.583	0.0889068	0.693416	0.654831	SPDYE3
57821	0.0161929	0.625381	0.956641	0.0787116	CCDC181
23349	0.187141	0.0245782	0.372814	0.00836193	KIAA1045
340069	0.033665	0.0844294	0.373242	0.014677	FAM170A
81502	9.54268e-06	0.428309	0.0204977	6.11031e-13	HM13
125206	0.435711	0.00308605	0.0833427	0.2087	SLC5A10
30968	0.407694	0.483889	0.999293	0.180663	STOML2
7072	0.016805	0.537	0.398419	0.150848	TIA1
137814	0.471722	0.045681	0.790231	0.0166754	NKX2-6
147808	0.135772	0.0683719	0.706401	0.453211	ZNF784
9933	0.0224926	0.341747	0.9819	0.000892639	KIAA0020
10610	0.00457918	0.21087	0.248295	0.00122597	ST6GALNAC2
56978	0.0205416	0.724449	0.304507	4.60074e-05	PRDM8
414149	0.702675	0.872675	0.746435	0.0011222	ACBD7
4360	0.0288839	0.347282	0.975553	0.0299023	MRC1
4061	0.249814	0.796487	0.545393	0.000422432	LY6E
1534	0.461736	0.999026	0.702487	0.269065	CYB561
2571	0.513296	0.252263	0.265953	0.00984954	GAD1
51347	0.00991204	0.205652	0.131084	5.206e-08	TAOK3
342357	0.472988	0.402953	0.431936	0.914523	ZKSCAN2
53826	0.106638	0.0501254	0.393208	0.000721035	FXYD6
84432	0.682214	0.00108855	0.510752	0.384157	PROK1
129685	0.886967	0.0666416	0.217213	0.877493	TAF8
50484	0.555519	0.88421	0.0208983	0.669171	RRM2B
6583	8.44145e-05	0.847743	0.101746	9.00363e-11	SLC22A4
23216	0.0129824	0.352725	0.558947	0.0145278	TBC1D1
407032	0.015525	0.585478	0.22915	0.00595427	MIR30C2
2243	0.667854	0.820487	0.579793	0.0643729	FGA
51744	0.00650062	0.418676	0.872158	0.00319353	CD244
23239	9.42915e-05	0.442912	0.273016	2.06387e-11	PHLPP1
30816	0.707856	0.14944	0.0421475	0.211597	ERVW-1
51715	0.00463105	0.394543	0.329468	0.00325223	RAB23
55217	0.996562	0.669433	0.526101	0.00440204	TMLHE
51205	0.05222	0.369511	0.400165	2.7445e-05	ACP6
23413	0.0864408	0.00991124	0.0749975	0.950192	NCS1
57175	0.508228	0.991517	0.1397	0.0231356	CORO1B
2532	0.000335998	0.490348	0.281025	3.50867e-06	DARC
541465	0.647395	0.717965	0.203127	0.537596	CT45A6
23185	0.276273	0.408235	0.923181	0.0559368	LARP4B
377677	0.000310297	0.235647	0.353641	5.0403e-12	CA13
23633	0.0534656	0.212931	0.590732	0.840605	KPNA6
55009	0.85797	0.393718	0.133497	0.229009	C19orf24
26258	0.226931	0.647461	0.442492	0.00914194	BLOC1S6
91298	0.367413	0.302458	0.773233	0.0349345	C12orf29
284996	0.0199689	0.408265	0.101664	0.00142001	RNF149
55182	0.00893737	0.162293	0.484518	1.02857e-07	RNF220
406898	0.0798035	0.75477	0.910923	0.0651333	MIR105-2
8022	0.3993	0.125011	0.8714	0.111492	LHX3
23468	0.00317815	0.504139	0.901565	2.53433e-05	CBX5
79034	0.703857	0.499154	0.880254	0.534577	C7orf26
55278	0.200049	0.425648	0.0222235	0.000320272	QRSL1
163720	0.91802	0.726031	0.216007	0.0920066	CYP4Z2P
343450	0.223062	0.69747	0.462461	0.0146036	KCNT2
26817	0.14895	0.12627	0.686057	1.91255e-05	SNORD34
10286	0.528099	0.288198	0.734122	0.0917863	BCAS2
51669	0.316103	0.731548	0.711322	0.120002	TMEM66
10060	0.916272	0.00254273	0.676078	7.32146e-05	ABCC9
154661	2.14135e-06	0.903977	0.061773	5.2938e-12	RUNDC3B
5205	0.756536	0.855483	0.807132	0.868258	ATP8B1
644945	0.192117	0.102882	0.128861	0.572312	KRT16P3
5425	0.131307	0.327393	0.152938	0.000332676	POLD2
23787	0.194725	0.522803	0.996926	0.299595	MTCH1
9881	0.0350672	0.255664	0.428618	0.000418001	TRANK1
5069	7.88154e-08	0.917185	0.490436	5.20958e-07	PAPPA
54875	0.728889	0.656117	0.19013	0.0357914	CNTLN
6725	0.920182	0.123105	0.194658	0.186779	SRMS
4542	0.00525867	0.587789	0.313454	1.72535e-08	MYO1F
85459	0.244989	0.303991	0.459579	0.924724	KIAA1731
2173	0.344141	0.929366	0.0342983	0.0741116	FABP7
5829	0.471378	0.669347	0.437789	0.003196	PXN
6945	0.0148835	0.552338	0.661204	0.000228445	MLX
57616	0.0470718	0.3586	0.180464	0.0523586	TSHZ3
677813	0.527339	0.00734814	0.193864	0.0332215	SNORA30
152815	0.111153	0.574262	0.44581	6.02437e-06	THAP6
126638	0.743008	0.152044	0.387944	0.667131	RPTN
25998	0.0042284	0.184743	0.927263	5.69515e-05	IBTK
1992	0.156404	0.556938	0.475759	0.794328	SERPINB1
7768	0.864878	0.937146	0.658553	0.00336091	ZNF225
402569	0.746552	0.190495	0.545728	0.360098	KPNA7
160897	0.00246342	0.230812	0.151052	9.27168e-08	GPR180
3762	0.247831	0.20654	0.866993	0.00760668	KCNJ5
5297	0.252438	0.0284451	0.629164	0.0093294	PI4KA
4257	0.583286	0.144372	0.809584	0.00031187	MGST1
10893	0.000207308	0.047348	0.810828	1.63333e-12	MMP24
114803	0.767956	0.293279	0.451457	0.0869619	MYSM1
26048	0.916825	0.0657986	0.617395	0.247719	ZNF500
6446	0.319719	0.522298	0.625701	0.000200825	SGK1
7316	0.999986	0.816822	0.939446	9.37165e-05	UBC
5450	0.00736935	0.180978	0.500988	6.90358e-16	POU2AF1
23	0.197593	0.38983	0.693421	0.158556	ABCF1
123624	0.0231434	0.539674	0.472347	0.171831	AGBL1
10312	0.000188119	0.444872	0.132662	2.8703e-09	TCIRG1
28996	0.439416	0.997529	0.762964	0.0389828	HIPK2
84077	0.564353	0.129146	0.0451329	0.203676	C3orf20
286557	0.482855	0.368223	0.0415188	0.649516	RBMY1A3P
2256	0.116097	0.210643	0.239189	0.000203821	FGF11
152	0.600162	0.471101	0.844651	0.34542	ADRA2C
11105	0.00192345	0.00842947	0.658128	0.75117	PRDM7
3205	0.795777	0.681412	0.566441	3.79514e-06	HOXA9
120071	0.130155	0.0217982	0.197665	0.0368487	GYLTL1B
1497	0.138597	0.0454875	0.700789	0.0465433	CTNS
8317	0.360564	0.032294	0.805533	0.281124	CDC7
57148	0.0315124	0.536195	0.326274	1.80329e-07	RALGAPB
51100	0.0460121	0.50048	0.296232	0.0484948	SH3GLB1
375686	0.40044	0.00297962	0.605111	0.466391	SPATC1
84850	0.0918024	0.339935	0.803518	0.032272	GLIS3-AS1
55900	0.931537	0.503918	0.200877	0.136985	ZNF302
285346	0.0329272	0.645359	0.147993	0.0379045	ZNF852
90627	0.00873145	0.908811	0.605265	0.715058	STARD13
100128356	0.323285	0.196596	0.254322	0.811323	LOC100128356
154467	0.0493396	0.360086	0.540271	1.41474e-09	CCDC167
55552	0.771149	0.21559	0.659514	0.346407	ZNF823
284739	0.376392	0.0528882	0.527072	0.998875	LINC00176
9353	0.707169	0.294937	0.766618	8.60711e-06	SLIT2
22863	0.0654043	0.4015	0.0324026	9.64155e-05	ATG14
128372	0.120492	0.150227	0.33498	0.197005	OR6N1
925	8.39626e-07	0.909066	0.839768	7.98988e-08	CD8A
55065	0.00187613	0.734076	0.950683	1.45132e-11	SLC52A1
9077	0.499456	0.149948	0.54914	0.000720143	DIRAS3
219858	0.321337	0.00621555	0.633695	0.0243242	OR8B12
684	0.0016509	0.644587	0.109427	1.38765e-09	BST2
56776	0.312228	0.476549	0.91985	0.707681	FMN2
10128	0.984022	0.675158	0.427877	0.864742	LRPPRC
57689	0.0100992	0.0657162	0.0075433	0.318157	LRRC4C
144715	0.38861	0.315578	0.130323	0.737049	RAD9B
5168	0.0483462	0.178939	0.178363	0.00954653	ENPP2
158	0.0258582	0.524822	0.519779	0.000232703	ADSL
54522	0.252734	0.0790425	0.173273	0.899753	ANKRD16
83450	0.0393924	0.159204	0.557763	0.0917214	LRRC48
155051	0.978184	0.698262	0.692329	0.325193	CRYGN
51309	0.381236	0.0992347	0.467617	0.0404157	ARMCX1
131873	0.248438	0.609494	0.729835	0.338926	COL6A6
6633	0.042709	0.508097	0.315605	4.91096e-09	SNRPD2
22850	0.794549	0.0507371	0.067434	0.0313784	ADNP2
161931	0.833998	0.0928175	0.973079	0.28342	ADAD2
594855	0.381345	0.0877771	0.281646	0.458761	CPLX3
23759	0.631892	0.495437	0.791341	0.00364778	PPIL2
5806	0.0422363	0.381075	0.966114	0.0698909	PTX3
2984	0.000817298	0.982538	0.551294	3.97919e-14	GUCY2C
134957	0.600157	0.253	0.836662	0.47497	STXBP5
23641	0.991783	0.240039	0.955025	0.0777304	LDOC1
56683	0.141564	0.836482	0.413765	0.160756	C21orf59
4975	0.65854	0.991747	0.392808	0.0143535	OMP
78987	0.0359996	0.0582546	0.973631	0.850248	CRELD1
79187	0.915378	0.664616	0.312976	0.0693703	FSD1
140691	0.0186367	0.266112	0.308799	5.21897e-10	TRIM69
5136	0.2392	0.497575	0.216482	0.469914	PDE1A
80059	0.865503	0.0312229	0.316225	0.635647	LRRTM4
131831	0.287946	0.723379	0.221416	0.745796	FAM194A
282618	0.29544	0.139666	0.415105	0.0876762	IFNL1
6097	0.000215851	0.690276	0.443264	8.85876e-09	RORC
6019	0.734461	0.567054	0.509473	0.00875736	RLN2
22885	0.31981	0.465715	0.999855	0.344601	ABLIM3
6903	0.35228	0.459408	0.17732	0.820631	TBCC
441956	0.138337	0.0142527	0.75572	0.704724	LOC441956
5968	0.000409976	0.294505	0.0108484	0.000189659	REG1B
59344	0.204547	0.0324771	0.533588	0.219767	ALOXE3
91523	0.0846536	0.290474	0.694598	1.09806e-10	PCED1B
64131	1.54154e-05	0.476645	0.137164	6.00187e-05	XYLT1
121536	0.844125	0.478148	0.707788	0.00329579	AEBP2
79083	0.238756	0.567467	0.912925	0.073004	MLPH
25778	0.444634	0.820395	0.193095	0.278702	DSTYK
65010	0.252381	0.718751	0.613388	0.149266	SLC26A6
440313	0.419898	0.120575	0.891386	0.867442	LOC440313
390152	0.445628	0.13445	0.136773	0.435453	OR8H3
26735	0.52592	0.121181	0.331301	0.167596	OR1L3
10096	0.0135511	0.433976	0.875681	0.00212915	ACTR3
2819	0.000737581	0.0680655	0.345914	6.15122e-07	GPD1
79609	0.365256	0.692372	0.443924	0.000318533	METTL21D
54756	0.407028	0.0349339	0.161855	0.556789	IL17RD
5940	0.158516	0.181692	0.492927	0.454374	RBMY1A1
5351	0.21889	0.113186	0.875153	0.0014345	PLOD1
8832	0.199869	0.578428	0.775596	0.00565622	CD84
126068	0.0753902	0.137828	0.824438	0.151839	ZNF441
9128	0.00514592	0.30645	0.624339	0.000359982	PRPF4
2719	0.679184	0.217578	0.180867	0.000440433	GPC3
253559	0.943216	0.14932	0.984354	0.826089	CADM2
10194	1.28589e-06	0.193287	0.0758796	8.69534e-15	TSHZ1
79586	0.115499	0.762029	0.110394	5.77245e-05	CHPF
27089	0.0620956	0.148168	0.159532	0.273879	UQCRQ
388284	0.196403	0.0827226	0.923865	0.391065	C16orf86
147040	0.0388793	0.736875	0.34046	0.81037	KCTD11
283149	0.133321	0.00714312	0.377798	0.320153	BCL9L
400120	0.983208	0.443401	0.531164	0.333108	SERTM1
128434	0.611549	0.143911	0.943941	0.00762489	VSTM2L
408050	0.0448728	0.81316	0.0699866	0.0125313	NOMO3
3827	0.298901	0.231781	0.737589	0.0661181	KNG1
585	0.00882342	0.297434	0.824647	0.187045	BBS4
116150	0.000285498	0.26046	0.0868991	9.80249e-06	NUS1
197131	0.0482167	0.168817	0.988661	0.224482	UBR1
84771	0.46547	0.586709	0.504115	0.751952	DDX11L2
23129	0.000535141	0.248023	0.215766	5.49834e-08	PLXND1
50515	0.0246175	0.621761	0.33812	1.28965e-07	CHST11
23258	0.000119268	0.648635	0.38627	1.61946e-05	DENND5A
23243	0.0087125	0.00203291	0.378864	0.000588756	ANKRD28
122945	0.0327512	0.706143	0.0250374	4.83976e-05	NOXRED1
5178	0.292134	0.443138	0.495035	0.674882	PEG3
10959	0.000191232	0.287846	0.253903	3.41269e-05	TMED2
129285	0.571311	0.713534	0.0255223	0.861107	PPP1R21
57560	0.000128968	0.439597	0.868728	1.71391e-07	IFT80
9516	0.000738044	0.535177	0.122297	6.75514e-11	LITAF
1948	0.0166699	0.467484	0.308214	0.00099548	EFNB2
55809	0.317706	0.200322	0.867351	0.00306948	TRERF1
25834	0.0889191	0.0469868	0.978206	0.190963	MGAT4C
5770	0.00775348	0.629326	0.31649	1.03752e-08	PTPN1
116328	0.0603372	0.641942	0.0770949	5.11757e-05	C8orf34
3948	0.097491	0.654456	0.686471	0.209799	LDHC
150290	0.513093	0.947318	0.0730676	0.266393	DUSP18
389634	0.867233	0.0220095	0.98179	0.890949	LINC00937
440173	0.972351	0.577558	0.867375	0.905401	LOC440173
10901	1.10212e-07	0.0855641	0.148625	6.39729e-19	DHRS4
126433	0.016525	0.577403	0.549934	3.45443e-05	FBXO27
84561	0.145577	0.854779	0.775471	0.899242	SLC12A8
3921	0.0406803	0.615124	0.720082	9.25616e-08	RPSA
4723	0.395172	0.676289	0.76099	0.124014	NDUFV1
127281	0.058703	0.220099	0.901416	0.000271137	FAM213B
23587	0.667787	0.163074	0.813132	0.653207	ELP5
55027	0.218795	0.465597	0.562107	0.100742	HEATR3
9678	0.0414206	0.525118	0.268742	0.162651	PHF14
57596	0.254209	0.354535	0.777627	0.0103727	BEGAIN
5053	0.224509	0.00730914	0.207854	0.10133	PAH
143662	0.428435	0.180853	0.168047	0.49298	MUC15
51268	0.490084	0.619159	0.373765	0.106643	PIPOX
402665	0.68319	0.476625	0.347991	8.48644e-06	IGLON5
24145	0.0546888	0.782165	0.561521	0.147189	PANX1
285704	0.000542991	0.307237	0.0178348	6.36295e-05	RGMB
8021	0.745805	0.564009	0.702696	0.372516	NUP214
9465	0.118302	0.0657756	0.0773549	0.000282011	AKAP7
113189	0.593621	0.675959	0.371713	0.0743323	CHST14
440073	0.102761	0.015909	0.736579	0.347108	IQSEC3
23086	0.602467	0.28242	0.857752	0.710177	EXPH5
919	0.202826	0.951272	0.962272	0.0419111	CD247
84080	0.775899	0.261977	0.742842	0.732251	ENKD1
2996	0.177638	0.391797	0.926135	0.0385311	GYPE
124857	0.350767	0.188921	0.9128	0.0448214	WFIKKN2
387787	0.634156	0.557748	0.216542	0.606829	LIPT2
55872	0.687912	0.00944413	0.109006	0.021079	PBK
84892	0.802846	0.444221	0.899703	0.0628339	POMGNT2
100033417	0.916485	0.979018	0.672102	0.711491	SNORD116-5
51433	0.369569	0.970552	0.232295	0.949451	ANAPC5
10758	0.595246	0.681348	0.408334	0.947816	TRAF3IP2
29114	0.782456	0.0309601	0.23897	0.00623846	TAGLN3
55347	0.552709	0.133619	0.271875	0.0395856	ABHD10
55573	0.000313594	0.666754	0.368213	1.75001e-13	CDV3
646	0.80578	0.956663	0.488484	0.0729502	BNC1
391013	0.934072	0.28852	0.744838	0.348993	PLA2G2C
9510	0.00370071	0.540692	0.864315	1.39893e-08	ADAMTS1
130355	0.70568	0.521034	0.410436	0.74222	C2orf76
28511	0.345297	0.866748	0.510466	0.383007	NKIRAS2
83696	0.459284	0.143472	0.955868	0.0439944	TRAPPC9
51295	0.0588863	0.380205	0.941246	0.807733	ECSIT
641455	0.965919	0.439306	0.453025	0.0834906	POTEM
26033	0.0756455	0.140257	0.0647802	0.0976216	ATRNL1
3169	0.801217	0.702122	0.260166	0.326489	FOXA1
29127	0.0457552	0.0567018	0.2508	0.000270468	RACGAP1
4745	0.74367	0.0979847	0.976467	0.113924	NELL1
148003	0.805748	0.242938	0.519836	0.374254	LGALS16
84791	0.567221	0.634212	0.749973	0.461727	LINC00467
212	0.17331	0.0277722	0.274003	0.634151	ALAS2
64750	0.000508786	0.140457	0.694163	1.35062e-21	SMURF2
200162	0.291642	0.339956	0.881907	0.215629	SPAG17
55959	1.78132e-08	0.586954	0.0493584	3.51621e-13	SULF2
1240	0.0024088	0.588339	0.798408	0.000384175	CMKLR1
219436	0.66304	0.246016	0.91846	0.660764	OR5D14
644890	0.566227	0.637615	0.70618	0.434858	MEIG1
29777	0.316657	0.756658	0.305553	0.840831	ABT1
140890	0.260323	0.246818	0.895488	0.328613	SREK1
554	0.829664	0.0615918	0.708286	0.247851	AVPR2
55129	1.90444e-05	0.364513	0.0231334	5.5373e-10	ANO10
6326	0.850447	0.369946	0.34404	0.0236845	SCN2A
6373	0.0253146	0.0177145	0.238541	2.14153e-05	CXCL11
9338	0.467491	0.0822627	0.890229	0.162889	TCEAL1
11274	0.352199	0.107755	0.874964	0.0126821	USP18
140609	0.0132818	0.417511	0.0766188	1.23044e-07	NEK7
84214	0.255605	0.321475	0.520074	0.0027728	DKFZP434F142
811	0.00896422	0.183708	0.143116	8.37706e-06	CALR
29074	0.130808	0.372693	0.955522	0.503956	MRPL18
79142	0.273166	0.539017	0.618779	0.0221358	PHF23
161253	0.128446	0.248708	0.307104	0.000150864	REM2
10009	0.389373	0.255628	0.478927	0.0571472	ZBTB33
574029	0.314245	0.593892	0.46824	0.543308	DUSP5P1
10603	0.1006	0.934265	0.232762	1.92736e-09	SH2B2
10864	0.677475	0.595406	0.55681	0.566452	SLC22A7
9283	0.503132	0.795294	0.207499	0.0682866	GPR37L1
10321	0.000365954	0.837779	0.161794	5.16709e-06	CRISP3
2688	0.419436	0.160921	0.802176	0.182762	GH1
9056	5.69145e-07	0.745068	0.205601	5.61133e-12	SLC7A7
129684	0.334681	0.279729	0.749679	0.528924	CNTNAP5
3216	0.00332712	0.44944	0.154814	6.91839e-10	HOXB6
65985	0.34411	0.402055	0.476786	0.0763135	AACS
8772	0.223398	0.51978	0.106752	0.000376973	FADD
53841	7.4089e-07	0.563339	0.171332	1.27908e-16	CDHR5
134288	0.265228	0.028061	0.422285	0.625069	TMEM174
6652	0.00632161	0.975737	0.731278	0.00124196	SORD
26531	0.814619	0.57489	0.640672	0.401599	OR11A1
3111	0.174709	0.924816	0.333914	7.00028e-05	HLA-DOA
11030	0.000368329	0.757907	0.663768	0.000227784	RBPMS
9231	0.480785	0.50502	0.194212	0.00586841	DLG5
6102	0.17107	0.809676	0.69897	0.902709	RP2
402481	0.743839	0.524648	0.30648	0.784156	PP13004
219473	0.197908	0.431234	0.18853	0.201405	OR8K3
7745	0.181686	0.768015	0.466587	0.935508	ZKSCAN8
11054	0.955441	0.125283	0.90478	0.568385	OGFR
23732	0.706304	0.693716	0.911148	0.913096	FRRS1L
130120	0.643341	0.193551	0.789937	0.340833	REG3G
3837	0.113891	0.263389	0.55638	0.0250845	KPNB1
5733	0.291516	0.143326	0.498541	0.0757667	PTGER3
142	0.165296	0.9827	0.698189	0.00366185	PARP1
10418	0.000971644	0.564545	0.055784	0.0110926	SPON1
3560	0.858695	0.543402	0.721804	0.0779713	IL2RB
64114	0.021898	0.870712	0.537915	6.42675e-05	TMBIM1
2157	0.598359	0.871978	0.418562	0.000267455	F8
51241	0.364773	0.063523	0.996153	0.599937	COX16
144132	0.810498	0.869111	0.700867	0.248525	DNHD1
6692	7.71186e-06	0.691155	0.382961	1.04302e-06	SPINT1
5912	0.00110332	0.699639	0.866018	7.36245e-05	RAP2B
124401	0.683002	0.4002	0.0329592	0.210594	ANKS3
1611	0.688977	0.998575	0.754938	0.0701139	DAP
80255	0.129455	0.49235	0.465934	0.00055545	SLC35F5
1789	0.339131	0.644435	0.158717	0.0029211	DNMT3B
3251	0.399473	0.0297543	0.867467	0.73581	HPRT1
84441	0.824245	0.250562	0.812774	0.0482189	MAML2
50507	0.406634	0.0821333	0.388566	0.229218	NOX4
120114	0.690923	0.0329949	0.83354	0.395208	FAT3
54494	0.162593	0.1644	0.41046	0.208769	C11orf71
2838	0.0209681	0.685103	0.439408	0.240429	GPR15
8363	0.682446	0.225992	0.543354	0.0251882	HIST1H4J
440482	0.0159084	0.442519	0.292917	0.000959884	ANKRD20A5P
116496	1.52913e-05	0.343387	0.72382	6.5969e-06	FAM129A
333	0.554549	0.102868	0.307341	0.597428	APLP1
54558	0.000385214	0.906981	0.0670172	0.146133	SPATA6
57720	0.00670929	0.907213	0.922193	3.83136e-07	GPR107
57139	0.0658869	0.257953	0.65408	0.0033454	RGL3
84940	0.553016	0.0294189	0.434678	0.00105915	CORO6
8110	0.192046	0.839033	0.591958	0.129574	DPF3
132989	0.0246843	0.0118421	0.566166	1.68179e-06	C4orf36
196441	0.350831	0.262491	0.602781	0.241491	ZFC3H1
6917	0.68366	0.778992	0.194329	0.0592153	TCEA1
79027	0.476284	0.941388	0.0311648	1.006e-05	ZNF655
10322	0.100158	0.65748	0.136146	9.74083e-05	SMYD5
2956	0.140892	0.0954186	0.141902	0.0462767	MSH6
2798	0.137079	0.338768	0.208777	0.777748	GNRHR
3029	0.000450317	0.649437	0.369402	1.59807e-06	HAGH
8539	0.74181	0.133397	0.224181	0.863718	API5
23038	0.0256482	0.703428	0.0562827	0.00011741	WDTC1
4267	0.185939	0.0574893	0.257008	1.81711e-06	CD99
55120	0.133495	0.0613604	0.239852	3.33803e-06	FANCL
196743	0.241811	0.266037	0.378044	0.457506	PAOX
388182	0.704109	0.939218	0.167507	0.100675	SPATA41
6654	0.0355726	0.301845	0.326796	5.08079e-08	SOS1
1394	0.402705	0.0558835	0.88603	0.27943	CRHR1
91862	0.000573939	0.266559	0.217256	7.48466e-08	MARVELD3
90780	0.0157417	0.945741	0.800993	0.00036344	PYGO2
5028	6.24629e-05	0.418589	0.113534	1.56156e-15	P2RY1
3875	0.284575	0.414914	0.965124	0.589381	KRT18
5688	0.019394	0.421461	0.17341	0.0013949	PSMA7
146664	0.244136	0.0670485	0.93923	0.599689	MGAT5B
56912	0.721812	0.453668	0.173025	0.0422882	IFT46
9302	0.562681	0.220369	0.216688	0.0202857	SNORD26
84707	0.40384	0.820699	0.846512	0.117202	BEX2
245913	0.497639	0.505866	0.560375	0.227374	DEFB110
861	7.60898e-06	0.989045	0.00925174	8.93734e-08	RUNX1
6924	0.585915	0.201286	0.924928	0.753908	TCEB3
55744	0.135921	0.812514	0.663703	0.0118086	COA1
285282	0.100337	0.0569953	0.1441	0.00134832	RABL3
26133	0.548496	0.488393	0.419711	0.10211	TRPC4AP
6388	0.65046	0.0534784	0.750883	0.0142023	SDF2
338662	0.0209041	0.601371	0.102752	0.657139	OR8D4
389015	0.928269	0.112267	0.861997	0.0730768	SLC9A4
3241	0.141502	0.36711	0.296678	0.000149277	HPCAL1
11128	0.477954	0.027187	0.189092	0.716036	POLR3A
54059	0.0971081	0.520586	0.127904	0.250731	YBEY
157680	0.528848	0.776153	0.70369	0.460011	VPS13B
9772	0.00196676	0.255327	0.189778	7.71767e-08	KIAA0195
359	0.733093	0.490009	0.100094	0.957193	AQP2
25775	0.128396	0.497566	0.286137	0.842565	C22orf24
286827	0.237103	0.151901	0.29678	0.0385792	TRIM59
4661	0.799521	0.132486	0.694661	0.0515301	MYT1
125919	0.0675767	0.726385	0.784256	4.60826e-06	ZNF543
9554	0.409365	0.0162067	0.960898	0.578398	SEC22B
57010	0.801873	0.0326111	0.906813	0.122269	CABP4
92369	0.790591	0.00773466	0.305426	0.102579	SPSB4
8669	0.264632	0.21062	0.407063	0.0197262	EIF3J
3936	0.115777	0.623966	0.711659	2.03917e-05	LCP1
9422	0.387823	0.570573	0.906987	0.0464756	ZNF264
132660	0.450778	0.185567	0.256066	0.858681	LIN54
26073	0.163615	0.559904	0.54624	0.233592	POLDIP2
7920	0.26896	0.0372379	0.104462	0.00424002	ABHD16A
54926	2.0965e-05	0.347888	0.584358	1.05124e-10	UBE2R2
22809	0.147384	0.190059	0.00336896	0.884116	ATF5
2963	0.276097	0.0965201	0.329559	0.00509287	GTF2F2
7305	0.0406179	0.267726	0.0762706	0.0199358	TYROBP
5836	5.00139e-06	0.726313	0.0278888	5.53614e-14	PYGL
11213	2.6028e-05	0.112247	0.271067	9.49427e-09	IRAK3
1562	0.000147655	0.423257	0.64845	6.1368e-13	CYP2C18
146198	0.17673	0.122109	0.863975	8.61448e-06	ZFP90
246705	0.169501	0.661743	0.775534	0.453311	LINC00314
4351	5.64521e-07	0.623717	0.114202	0.00021713	MPI
87769	0.735036	0.86494	0.246792	0.144058	GGACT
54812	0.894906	0.108347	0.247372	0.307384	AFTPH
1388	0.325925	0.640282	0.927752	0.0318952	ATF6B
219429	0.0268199	0.148949	0.131793	0.328496	OR4C11
23363	0.266258	0.339877	0.387688	0.933988	OBSL1
158158	0.868136	0.0141839	0.901903	0.0292151	RASEF
441631	3.40781e-05	0.785988	0.822072	6.07967e-09	TSPAN11
84614	0.308198	0.891652	0.0902565	0.106397	ZBTB37
8654	0.965975	0.783359	0.427036	0.40902	PDE5A
27190	0.307377	0.049428	0.673464	0.161207	IL17B
2957	0.00763738	0.0222662	0.889383	0.0143117	GTF2A1
8991	0.00251225	0.752121	0.368871	0.317651	SELENBP1
338872	0.501727	0.0983412	0.774663	0.0496254	C1QTNF9
4621	0.0160973	0.0425499	0.726482	0.00742765	MYH3
164684	0.183716	0.362969	0.131401	0.0239297	WBP2NL
26059	0.514287	0.94181	0.0363541	0.74323	ERC2
285237	0.650845	0.183034	0.0896015	0.307414	C3orf38
441478	0.355622	0.997528	0.0423185	0.142233	NRARP
100289635	0.820734	0.559514	0.698443	0.254607	ZNF605
2218	0.0185765	0.153813	0.868036	0.000259283	FKTN
50939	0.337403	0.365116	0.811908	0.0285822	IMPG2
5364	0.834889	0.123715	0.587201	0.0611549	PLXNB1
6468	0.10101	0.0689906	0.276606	0.000108969	FBXW4
339327	0.873994	0.811862	0.540131	0.142039	ZNF546
7172	0.504272	0.894183	0.906248	0.553533	TPMT
81493	0.524908	0.0367508	0.024267	0.514948	SYNC
1135	0.112279	0.274833	0.605084	0.108961	CHRNA2
5595	0.00115742	0.711994	0.829533	0.000217146	MAPK3
5922	0.0426789	0.217226	0.93106	0.025717	RASA2
6294	0.739423	0.488086	0.100396	0.0218865	SAFB
267012	0.146651	0.518595	0.116883	0.1334	DAOA
1301	0.776486	0.00258101	0.0624369	0.663624	COL11A1
114783	0.209829	0.196357	0.733719	0.529101	LMTK3
5986	0.694396	0.293644	0.419659	0.425505	RFNG
64841	0.000701942	0.0844215	0.104478	7.77154e-08	GNPNAT1
7296	0.824145	0.471356	0.184218	0.0346071	TXNRD1
222068	8.61165e-07	0.782751	0.113852	1.60478e-16	TMED4
121549	0.00296916	0.588376	0.196717	0.240521	ASCL4
57662	0.0206969	0.581046	0.136977	5.88228e-05	CAMSAP3
337967	0.899754	0.0211918	0.309764	0.977397	KRTAP6-2
3558	0.00313877	0.811866	0.819713	0.157561	IL2
1278	1.54797e-05	0.0530217	0.502558	7.09463e-05	COL1A2
158297	0.498883	0.0924743	0.258136	0.526164	FAM154A
121256	0.781773	0.46022	0.0741228	0.0820485	TMEM132D
7321	0.0010107	0.0591949	0.311265	4.82438e-06	UBE2D1
6717	0.00122531	0.560344	0.307099	0.000148706	SRI
280664	0.856956	0.0589154	0.509775	0.570502	WFDC10B
677838	0.00862251	0.104042	0.590334	1.00045e-05	SNORA61
9528	0.011064	0.225491	0.376732	0.000482892	TMEM59
440603	0.0148651	0.674231	0.476321	0.000526461	BCL2L15
8209	0.250057	0.0837012	0.511148	0.2535	C21orf33
4879	0.698178	0.0364262	0.805008	0.54235	NPPB
147166	0.000160712	0.327248	0.888618	7.96337e-11	TRIM16L
57187	0.96469	0.393524	0.053673	0.329941	THOC2
6340	0.170423	0.27402	0.0920912	0.0132556	SCNN1G
349196	0.843354	0.0919811	0.677924	0.315957	LINC00965
27153	0.0680565	0.424704	0.780418	0.401751	ZNF777
[truncated: 17,909 more rows]

## Sheet: H.full.gene.pval.rand.csv
	ISCORE	Antibiotics	Outcome	Location
143384	0.897037	0.213533	0.798565	0.496211
7515	0.199312	0.663024	0.837349	0.122972
9525	0.0110175	0.721501	0.699746	0.0206458
79160	0.00389093	0.088238	0.551876	0.00130016
441951	5.13295e-05	0.80201	0.0155159	3.50597e-05
6900	0.159397	0.0198148	0.95713	0.959836
83866	0.221139	0.122869	0.491218	0.0264432
51530	0.000767269	0.824171	0.0220649	0.164941
5740	0.00591843	0.0609937	0.198145	0.433128
3737	6.33036e-09	0.234913	0.00988562	1.00005e-12
55274	0.0537612	0.831107	0.912995	0.0136196
26230	3.88154e-14	0.666761	1.2871e-05	1.13137e-13
374654	0.376171	0.103675	0.143467	0.535036
205428	0.348319	0.197413	0.418214	0.00333768
116541	0.855341	0.775765	0.959582	0.674241
8847	0.00465648	0.050135	0.40113	0.0325047
9918	0.398391	0.571609	0.63119	0.0660753
219681	0.0680591	0.473145	0.0168586	0.279605
283742	0.206008	0.0116538	0.938467	0.134513
283601	0.00397233	0.624294	0.308688	0.0121786
84230	1.16665e-09	0.839064	0.0101238	2.03404e-07
4869	0.00319867	0.379455	0.00948446	0.000165335
23354	0.00384321	0.440515	0.0698342	0.000659425
26532	0.341164	0.88678	0.34686	0.412278
88745	0.000861511	0.0958962	0.716376	0.000165165
254910	0.9807	0.023427	0.906277	0.816226
5786	0.926941	0.624518	0.883127	0.492782
391622	0.650392	0.517233	0.316878	0.465788
25833	1.77292e-11	0.909381	0.00174131	2.61438e-06
79977	0.0529403	0.65093	0.791265	0.254807
100127950	0.649872	0.0551578	0.466184	0.128042
8789	0.612722	0.883222	0.98991	0.744352
2517	0.00885161	0.44394	0.0502627	0.175931
6563	0.898581	0.463075	0.141529	0.74118
26579	4.24324e-13	0.30064	0.001227	7.09922e-09
6164	0.145299	0.67201	0.175641	0.938454
8073	0.00058719	0.519196	0.521737	0.00874233
22952	0.453599	0.699441	0.486231	0.386979
113251	9.91139e-07	0.143593	0.00360394	0.000935745
57466	8.27192e-07	0.128564	0.0101709	0.000104313
54825	8.67619e-13	0.963393	0.000127521	3.46645e-10
8766	3.14327e-06	0.115175	0.0328435	1.52826e-06
64978	0.215962	0.296881	0.838847	0.00651641
441024	0.0244772	0.872269	0.740446	0.769342
64969	0.719307	0.06436	0.261876	0.031206
79712	6.68062e-06	0.295137	0.0501573	8.04848e-06
54807	0.00340403	0.887188	0.589032	0.168216
55239	1.30412e-09	0.658458	0.00101784	2.07268e-06
353091	0.219575	0.00981257	0.23266	0.410666
83640	0.0191673	0.0152594	0.0654715	0.00655447
720	1.12967e-10	0.69038	0.0329411	1.37608e-09
132243	0.732656	0.02611	0.33413	0.474607
120939	0.457805	0.10078	0.16368	0.125163
55282	0.14965	0.285681	0.127606	0.135708
84957	1.79055e-08	0.787555	0.0258114	1.15642e-07
8517	0.000503816	0.902342	0.0229019	0.00982315
441601	0.264488	0.394816	0.991623	0.242391
135941	0.312306	0.341227	0.897112	0.306775
10398	0.00408427	0.0213823	0.0976053	0.0226039
8313	0.442541	0.306103	0.163865	3.59787e-05
26696	0.024447	0.124167	0.538733	0.0628136
4956	0.0539498	0.173475	0.425563	0.357387
8087	0.0900271	0.727215	0.894518	0.0426689
55410	0.504034	0.577305	0.322577	0.245745
1493	2.76911e-09	0.618464	0.00411579	3.74373e-10
123970	0.154418	0.595147	0.181815	0.912642
56302	0.295408	0.0354917	0.606183	0.398024
55636	0.0220536	0.253172	0.591278	0.148219
219484	0.000322795	0.196996	0.16038	0.172988
9366	0.764738	0.878104	0.502999	0.99066
648987	2.15915e-06	0.0390338	0.0142077	0.000393154
729566	0.157785	0.325323	0.616623	0.172835
5092	0.000966551	0.403957	0.466604	0.0124548
147339	0.963726	0.339368	0.103676	0.224162
5920	0.000571242	0.0294159	0.0191094	0.102649
340654	0.760362	0.386465	0.660685	0.664071
7287	0.226671	0.392859	0.202006	0.0259053
26986	0.0731183	0.217548	0.322487	0.0242454
139422	0.218054	0.959725	0.323613	0.0143213
114784	7.5022e-05	0.111896	0.000500511	0.00886967
3268	3.19482e-09	0.47795	0.260302	2.84772e-05
9126	1.62483e-11	0.885519	0.00123774	1.96218e-10
64641	0.510693	0.491052	0.875168	0.0939195
2907	0.003446	0.349027	0.13812	0.211441
83608	0.588646	0.0754707	0.785856	0.431104
5929	0.0223287	0.656135	0.443686	0.0709201
10	4.38317e-11	0.800554	0.000563725	3.4487e-08
7013	0.0641191	0.489444	0.905073	0.815705
222696	0.286017	0.231975	0.236162	0.0369911
2201	1.75528e-07	0.000615676	0.000584988	1.49505e-06
54810	1.12309e-14	0.644845	4.08439e-05	2.89878e-11
4317	2.03587e-05	0.905534	1.19617e-05	0.0645517
374467	1.07103e-11	0.121842	0.00130052	4.30593e-07
441294	0.00158251	0.33791	0.910847	1.47132e-05
3223	0.000342279	0.505179	0.11987	0.669735
6001	0.946503	0.293213	0.743469	0.496439
221002	0.00134736	0.792182	0.374048	0.000424189
168975	0.170712	0.882405	0.479242	0.5173
4923	0.876657	0.0118495	0.259962	0.874056
27229	1.30522e-05	0.306934	0.162558	2.26835e-07
6663	0.0015476	0.0133702	0.674387	0.00541302
2346	5.64333e-08	0.83049	0.0256122	4.65895e-08
119032	0.000243356	0.506512	0.178471	0.0179541
407031	0.434953	0.290013	0.569685	0.181562
284340	1.65788e-05	0.360063	0.107314	0.00734306
116255	0.37274	0.730023	0.680947	0.262307
9468	0.767994	0.991856	0.285776	0.00755925
8516	5.40057e-12	0.813497	0.000715024	2.68867e-10
23383	0.170456	0.600994	0.919865	0.00221868
9110	7.27764e-12	0.698202	0.00471528	3.57031e-10
23026	0.245301	0.304171	0.98606	0.299852
786	0.870473	0.0120844	0.0637422	0.679096
84210	0.000776252	0.116495	0.0357011	6.25298e-05
81578	0.256977	0.0199655	0.227687	0.0819392
7804	1.22624e-13	0.908624	0.000779186	6.08228e-13
92359	9.65949e-05	0.600314	0.051117	0.376947
59342	0.182088	0.335113	0.432197	0.333178
5908	0.417582	0.536786	0.819135	0.598313
7586	0.00348488	0.551553	0.167546	0.000764712
440051	0.84572	0.129966	0.91955	0.341724
9343	0.0186674	0.732849	0.779943	0.0601115
5996	1.15649e-06	0.230026	0.0279395	7.93693e-06
644524	0.660626	0.0761603	0.960204	0.16226
654254	0.285929	0.685647	0.700823	0.239459
51699	0.666805	0.0756004	0.280264	0.909257
43849	0.0953139	0.312827	0.471437	0.125578
160824	0.258263	0.273809	0.998396	0.430446
5539	0.614613	0.0475707	0.178963	0.137854
4025	0.225691	0.729233	0.507191	0.783023
391059	0.00363324	0.102691	0.13028	0.0213777
619570	3.44248e-05	0.440841	0.126517	1.2081e-05
1021	0.000339379	0.762582	0.575662	2.43609e-06
85409	0.380144	0.47666	0.60386	0.555702
5030	6.97879e-12	0.535547	0.000400031	1.32168e-11
56261	0.000153327	0.616058	0.121791	0.0319877
221120	0.000211799	0.684489	0.0975424	3.69548e-07
29781	0.190602	0.345868	0.281257	0.339083
3950	0.479375	0.0854531	0.285096	0.706418
4067	9.12728e-09	0.715029	0.039686	3.16189e-05
4355	0.149063	0.00955	0.604837	0.342026
130888	0.0443525	0.300109	0.233523	0.00938634
4495	3.95688e-10	0.736163	0.040476	1.17383e-08
9322	0.667074	0.174395	0.963507	0.0133838
8557	0.414752	0.030477	0.770335	0.278003
338323	4.62233e-11	0.160589	0.0614759	3.83363e-13
7122	0.755768	0.0190684	0.380836	0.779135
7026	0.819614	0.0703626	0.583987	0.511924
53919	0.00393458	0.736317	0.385611	0.0233833
8858	1.07284e-05	0.924969	0.00576315	0.000120059
149373	0.0970452	0.317068	0.000898877	0.0464344
219873	0.417488	0.166026	0.874398	0.652622
50615	6.94743e-06	0.862479	0.0551848	5.19715e-07
6549	0.899062	0.25162	0.380215	0.0221677
406945	0.102697	0.371803	0.606621	0.00684483
253714	0.152331	0.107721	0.346628	0.472776
7905	0.112991	0.521563	0.755781	0.591867
121278	0.623728	0.674802	0.382637	0.0571979
400830	0.36432	0.0558526	0.744359	0.687128
143425	0.245014	0.77229	0.141029	0.0285984
2118	0.342216	0.0209887	0.95688	0.135952
83706	0.000100538	0.742758	0.0944194	1.03768e-05
26249	9.28586e-07	0.216592	0.0228212	2.02337e-05
84680	0.0931677	0.664358	0.393081	0.000240413
4604	0.305157	0.674733	0.619133	0.0800008
162979	0.933083	0.374187	0.87413	0.0520601
266	0.69512	0.211386	0.348289	0.536413
283254	0.0163905	0.671346	0.0228109	0.00335111
57407	0.884774	0.817778	0.281444	0.336881
64855	0.411626	0.0890318	0.125714	0.0300311
114787	0.443251	0.0579591	0.562107	0.493136
390212	0.093397	0.0129413	0.860849	0.1733
84663	0.00816387	0.748926	0.374251	0.171163
9938	5.89596e-05	0.313082	0.187735	3.6267e-06
57062	0.0067125	0.917393	0.0280105	0.00213552
23234	0.200137	0.152379	0.826004	0.000594595
10420	9.33025e-15	0.597624	0.00236558	4.26286e-12
127002	0.832392	0.622643	0.567902	0.0486701
286527	0.00442588	0.703793	0.433031	0.000568038
51263	0.0387522	0.200027	0.596011	0.0632419
9435	3.203e-06	0.955391	0.186726	1.84333e-07
93589	0.476689	0.755924	0.644539	0.0928727
8427	0.0656406	0.984456	0.356666	0.00219366
642623	0.0569739	NA	0.332153	0.0976928
6783	0.553149	0.0416029	0.856709	0.0695259
730130	3.11927e-08	0.848952	0.000187823	3.3834e-09
55384	0.000311241	0.00521455	0.0363216	0.617728
6632	0.00150997	0.120785	0.0360428	0.000421204
2056	0.00333877	0.0734902	0.942763	0.122931
10623	0.00609336	0.265095	0.306458	0.581603
151887	2.07813e-06	0.102171	0.0168701	0.251971
2171	0.063225	0.845203	0.686651	0.00745727
7551	1.79553e-09	0.279093	0.0582973	2.65143e-07
401145	6.52443e-07	0.035755	0.0248614	3.55551e-06
54552	0.00802404	0.845356	0.050954	0.831965
8708	0.0240217	0.237678	0.0316144	0.000515215
8292	0.0240699	0.104151	0.165562	3.46534e-05
10561	0.00885235	0.107178	0.529978	0.494229
7536	0.241664	0.690707	0.418885	0.0500833
779	0.19038	0.234312	0.728809	0.63736
54733	6.64994e-10	0.728702	0.015177	1.05923e-05
27185	1.98728e-07	0.791538	0.00024572	2.81956e-05
5433	0.00251702	0.25636	0.451604	0.411302
11155	0.172396	0.131017	0.248516	0.00134977
100128751	0.0953719	0.614691	0.560735	0.0588082
91574	0.614545	0.440599	0.561496	0.161077
115111	0.447461	0.20991	0.24299	0.317649
317716	0.0272343	0.480383	0.463621	0.0643245
80351	0.938606	0.818216	0.779538	0.633263
60626	0.367693	0.641154	0.889866	0.78501
59286	0.354041	0.748852	0.936741	0.0557618
79001	9.60133e-05	0.159085	0.056912	0.000308615
84661	0.263074	0.575873	0.45257	0.567311
23547	0.44105	0.3526	0.81551	0.400667
127540	0.682835	0.0229632	0.113345	0.943954
55601	0.0400267	0.0419856	0.518883	0.0335975
160140	0.185969	0.727141	0.542784	0.40827
6814	0.00025491	0.065491	0.270433	5.89166e-05
26659	0.747538	0.650161	0.527354	0.0740042
3000	0.255764	0.817784	0.476985	0.157391
51440	0.150899	0.469121	0.319639	0.433455
114789	0.493896	0.775481	0.737764	0.0380059
491	0.0652037	0.233343	0.699905	0.409306
901	0.0434978	0.709624	0.342808	0.047862
8364	0.900785	0.0429589	0.887745	0.0534902
27134	0.00148153	0.923822	0.104174	0.00976192
10529	1.05398e-11	0.653211	0.000262494	3.15126e-10
284123	0.538513	0.489204	0.933121	0.931352
3775	0.00925412	0.125996	0.103092	0.0345413
26013	0.000179535	0.875579	0.187385	0.127769
1844	0.514254	0.19059	0.523571	0.0205213
406886	0.00266416	0.659548	0.212229	0.00833576
4758	2.02104e-05	0.0669045	0.0286022	5.17153e-06
64343	0.594503	0.0370621	0.664054	0.0145372
3587	3.99051e-07	0.691704	0.134713	2.13388e-06
142910	0.0131728	0.942253	0.475164	0.0168428
39	0.966798	0.141082	0.478419	0.0690897
58489	0.782385	0.283175	0.865725	0.518684
23554	5.90356e-08	0.36444	0.0952516	5.44375e-09
762	1.75169e-07	0.582063	0.14496	2.39327e-12
80067	0.599766	0.607769	0.125532	0.874259
84966	0.751467	0.381503	0.234496	0.578849
1345	1.8458e-06	0.263991	0.193766	0.00774945
2774	6.10194e-05	0.538282	0.0684378	0.00379013
494188	0.693853	0.612303	0.824945	0.891378
60370	1.48669e-05	0.67618	0.000203701	0.000750419
54836	0.049717	0.285375	0.810154	0.0132345
79902	0.436413	0.827865	0.463291	0.0463197
84734	1.82877e-06	0.0572655	0.0157122	1.66682e-06
10841	0.0213184	0.172506	0.613614	0.985405
54676	0.604985	0.216746	0.827112	0.203349
6228	0.303785	0.770188	0.935672	0.0180376
440574	0.527294	0.692629	0.178862	0.163935
3234	0.00117035	0.0113537	0.00851062	0.0446653
147011	0.534908	0.286773	0.743848	0.539539
283693	0.0733248	0.766706	0.302051	0.184159
1474	0.0665769	0.526132	0.610651	0.0764088
255488	2.32027e-08	0.941836	0.00252434	1.13347e-05
93986	2.98093e-12	0.234863	0.00747971	1.93682e-08
10917	3.44365e-06	0.179563	0.93016	0.000852532
55128	0.0155996	0.505408	0.533499	0.000695356
58530	0.750488	0.597259	0.538234	0.886529
23062	0.00105069	0.959655	0.200304	9.97078e-05
90273	0.145506	0.317838	0.919144	0.00369961
22916	0.0699009	0.830482	0.435403	0.078422
80758	0.496006	0.0228377	0.49418	0.393892
79290	0.984428	0.400265	0.936128	0.507571
5626	0.325586	0.0521845	0.359866	0.898204
192670	0.487126	0.870995	0.5878	5.34382e-05
55964	2.46299e-05	0.150296	0.136507	0.111004
389257	0.0393675	0.708346	0.136354	0.887867
64743	0.759108	0.940957	0.811056	0.871523
84900	0.108798	0.804391	0.913306	0.000959574
387119	0.000314459	0.269727	0.781158	0.00465469
5746	0.012918	0.154662	0.862551	0.0296921
394	6.0166e-08	0.830986	0.0626204	1.14013e-08
159989	0.652234	0.693358	0.717942	0.654728
606553	0.0345092	0.156891	0.880231	0.000188224
4188	0.08212	0.0329898	0.821172	0.0657437
23046	2.04762e-05	0.823924	0.0672746	9.19443e-10
8668	7.5104e-07	0.664589	0.0669286	2.38468e-07
57826	0.0502573	0.996779	0.768111	0.536926
26291	0.296951	0.0399987	0.181756	0.128302
7577	0.387242	0.107331	0.0903627	0.518247
342979	0.0297044	0.432645	0.294741	0.194849
29760	2.98732e-06	0.953002	0.0216002	0.0649475
3107	0.364805	0.750558	0.873541	0.0756185
23125	0.206419	0.317733	0.844615	0.0305126
375757	1.0952e-07	0.716678	0.190499	0.000854819
7576	0.140247	0.660912	0.781972	0.215269
7716	0.0285119	0.531929	0.186325	0.0210577
51604	0.864115	0.466197	0.476405	0.708953
4957	5.67602e-09	0.653165	0.00030934	1.21209e-08
8545	0.00365549	0.305055	0.376646	0.00489248
8175	0.155548	0.0748729	0.0290394	0.000615666
5889	0.00257985	0.445129	0.468949	0.0101201
150000	1.12449e-08	0.730329	0.00789587	1.00903e-05
150527	0.923829	0.278475	0.468332	0.840569
22798	0.00373351	0.0442029	0.680004	3.62593e-05
10151	0.0152937	0.668873	0.243856	0.171883
149428	0.00026889	0.849051	0.686439	0.143405
6533	9.50856e-05	0.107488	0.000901023	1.56493e-05
27309	0.472894	0.223438	0.141575	0.92807
254228	0.00363637	0.713259	0.140847	0.880339
57787	0.223821	0.450721	0.778088	0.10231
84321	0.86182	0.587456	0.96819	0.0186924
392392	0.309666	0.215032	0.851296	0.401535
1111	0.141487	0.0499388	0.260604	0.0246827
58512	0.745521	0.611114	0.806375	0.422669
27301	0.747182	0.136636	0.733116	0.656053
8913	0.810478	0.0657111	0.676108	0.912905
3400	0.0174526	0.0189009	0.799111	0.0281476
317749	7.4874e-14	0.117966	8.21114e-05	1.91292e-14
2962	0.915254	0.10925	0.985471	0.813817
9211	0.146087	0.0179778	0.0138395	0.951756
51024	0.0808277	0.790542	0.747949	0.00608941
8431	2.32988e-07	0.506867	0.000105826	8.68861e-07
666	0.574061	0.0361995	0.453528	0.370282
29123	0.00685248	0.444418	0.0162801	0.0341009
2321	9.53745e-09	0.204561	0.00869227	0.000801661
3185	0.289364	0.28991	0.532573	0.229953
197187	0.162431	0.0964261	0.023497	0.0552456
374768	0.0938386	0.0403622	0.529859	0.452389
81050	0.978746	0.208844	0.191845	0.224206
389690	0.494539	0.0325438	0.871998	0.232624
64598	0.343026	0.326711	0.60738	0.019172
9088	0.131888	0.288591	0.0636377	0.0187624
23105	4.44461e-05	0.229486	0.162794	0.00286357
10875	0.969856	0.86828	0.775736	0.609736
1630	4.30148e-16	0.219469	0.000455311	4.89585e-12
389493	0.146251	0.343986	0.728906	0.789501
6370	3.84751e-11	0.920252	0.0116202	3.64698e-06
3426	4.42627e-12	0.81166	0.000658977	3.86559e-10
79701	0.401369	0.624096	0.557161	0.877325
1365	0.000234895	0.829679	0.00984621	0.00136625
56999	8.91115e-16	0.297336	0.000358541	1.50908e-07
53630	0.118106	0.791454	0.495752	0.652442
114026	0.279652	0.0975587	0.607362	0.0337748
54762	4.51857e-14	0.969091	0.000142862	2.06552e-12
79664	0.15572	0.987518	0.163682	0.384709
3738	7.31636e-08	0.0180778	0.130352	1.43571e-11
138199	5.21716e-10	0.276521	0.00341449	7.69796e-11
90480	0.585054	0.397229	0.772499	0.254618
5657	0.772708	0.139583	0.287662	0.756965
84277	0.17911	0.697753	0.360733	0.0179918
11037	0.0516981	0.281003	0.413353	0.264467
23531	1.69889e-10	0.762946	0.0068993	3.55473e-09
7322	0.275071	0.803212	0.98128	0.0730868
8344	0.237249	0.411228	0.288504	0.000215228
26468	0.155098	0.014352	0.422268	0.948391
751816	0.994319	0.0700153	0.749197	0.636337
341883	8.48561e-05	0.397726	0.00904487	0.000905908
10891	6.93617e-12	0.733833	0.00191754	1.33638e-07
6278	0.361158	0.18474	0.551696	0.842227
79050	0.926395	0.691953	0.714524	0.122907
285498	0.0713635	0.826722	0.581288	0.768954
400935	0.000968364	0.896756	0.226736	4.37564e-05
904	0.542594	0.0361577	0.783673	0.285173
90809	9.09103e-06	0.819468	0.0684532	0.00640214
90416	0.000655297	0.689897	0.879609	0.00143063
57824	0.671543	0.60574	0.581241	0.985623
57595	0.528701	0.119394	0.327269	0.907444
2335	0.0106261	0.065917	0.111563	0.0327195
342926	0.267363	0.485597	0.356505	0.02002
149951	0.00273828	0.710218	0.52943	0.00014885
148645	0.000106536	0.143859	0.940477	0.0199061
7849	0.313121	0.0511265	0.798126	0.5724
340156	0.99107	0.92184	0.683293	0.497935
84448	7.55718e-06	0.250627	0.0606519	6.6812e-05
728773	0.764025	0.620078	0.786773	0.120106
5790	0.223187	0.670444	0.732007	0.00223802
256355	0.862716	0.272991	0.666185	0.0108993
1961	0.227622	0.238654	0.339731	0.00138238
55622	0.0638878	0.18717	0.287994	0.113939
81532	0.999424	0.749592	0.932939	0.434667
714	0.0399979	0.680265	0.471373	0.0816074
22897	3.80522e-07	0.299708	0.0056964	0.01054
124535	0.794543	0.160005	0.719655	0.139056
5995	0.670126	0.248788	0.490188	0.760564
11047	0.00171093	0.667731	0.910043	0.00028041
9495	0.129322	0.167891	0.77746	0.670604
55699	1.9547e-06	0.710313	0.228881	8.31447e-06
169792	3.02753e-05	0.0845276	0.0686019	0.106524
390667	0.887297	0.197618	0.378574	0.480948
8565	2.43967e-06	0.524316	0.0521068	9.02318e-07
151531	0.52255	0.0142647	0.281777	0.0764786
23158	0.0829067	0.681821	0.926218	0.00547402
5462	0.261268	0.00290898	0.475877	0.348772
266697	0.978663	0.209092	0.535588	0.449882
4953	7.3976e-12	0.803744	0.000748351	2.60158e-10
4809	2.8129e-06	0.874498	0.013653	3.06321e-05
57325	4.52944e-11	0.50645	0.0155225	1.63928e-11
220064	0.0099688	0.912938	0.50275	0.110656
255928	0.864706	0.714735	0.496582	0.18871
23546	0.99863	0.176513	0.694994	0.27682
407037	0.132203	0.277312	0.39938	0.674014
25957	0.809645	0.620234	0.345305	0.93319
79144	0.00233691	0.000773557	0.0950927	0.000648773
6139	0.000531731	0.398975	0.0842309	0.00284862
9764	3.72178e-08	0.839023	0.0223312	2.1281e-08
6232	0.0891654	0.698715	0.640187	0.00107967
401232	0.00140095	0.0738764	0.618976	0.00167755
170393	0.719602	0.043398	0.758426	0.438988
387718	0.120553	0.407545	0.107687	0.104951
388503	0.310453	0.00749749	0.553455	0.0466373
51434	2.70864e-07	0.539584	0.00604196	9.85575e-06
1182	0.000220471	0.331983	0.0322297	0.00027337
100379295	0.724555	0.327971	0.324937	0.000274603
259290	0.27663	0.500638	0.574784	0.197198
63974	0.162429	0.319592	0.115354	0.0129894
57410	0.0605779	0.398488	0.870871	0.128109
5862	0.00486804	0.448708	0.224595	0.0323275
9920	3.25091e-05	0.949753	0.0466111	0.0669854
27031	0.474094	0.871632	0.359225	0.00673184
10459	0.000186608	0.622168	0.0428716	0.000740083
4199	2.28681e-08	0.508917	1.22559e-05	4.2263e-07
10683	0.195868	0.0551885	0.704317	0.999932
79811	0.450163	0.687033	0.326481	0.470123
5471	4.18462e-05	0.313849	0.0553018	2.29023e-07
4654	0.935445	0.13062	NA	0.0960842
11282	1.58211e-12	0.378046	0.000101639	3.87343e-08
7739	7.6209e-12	0.408773	0.0601053	8.75849e-09
27156	0.210183	0.393684	0.800265	0.47818
51111	1.44049e-06	0.726212	0.103531	4.46841e-07
91801	0.0233439	0.0596278	0.117007	0.00306165
4619	0.0541332	0.394022	0.874279	0.953614
149499	0.254968	0.0299021	0.862122	0.72022
7291	4.80139e-08	0.18599	0.00294521	0.0112492
160364	1.08515e-07	0.11672	0.0511499	1.24049e-06
3675	4.99777e-05	0.431389	0.0111006	3.21681e-05
9330	0.119936	0.464062	0.942858	0.121584
8187	0.0330753	0.95427	0.46704	0.0215785
9118	0.0450154	0.62021	0.586965	0.00223145
27236	0.674445	0.15098	0.300572	0.0735098
112464	1.33172e-09	0.327373	0.0113777	0.00485625
5925	3.96469e-05	0.115345	0.0543014	0.000684768
338751	0.593914	0.00488562	0.824805	0.703217
4170	5.96141e-09	0.538811	0.0117699	0.000335861
219899	0.000106809	0.47655	0.0995252	0.00869888
116143	0.218231	0.567974	0.364786	0.545533
57459	0.270422	0.647685	0.421684	0.374883
57464	2.3962e-16	0.51398	3.45129e-06	2.32387e-10
203	3.89558e-07	0.413258	0.0286283	8.21741e-10
692085	0.0419283	0.172308	0.503304	0.0173203
494141	1.44962e-05	0.178709	0.0118484	4.67279e-06
51652	0.811275	0.194902	0.795489	0.109554
343563	0.00163574	0.0311026	0.604493	0.000559275
59271	2.24536e-10	0.402983	0.000178343	0.00105078
406946	0.0228652	0.421116	0.381996	0.0134621
123264	8.08247e-14	0.556366	0.000129517	4.79396e-06
89890	0.00110169	0.428497	0.427282	4.13227e-05
3797	0.753509	0.00450794	0.560113	0.0103037
23137	0.31202	0.132545	0.795028	0.750155
574514	0.0457482	0.52651	0.110414	0.00611802
80816	0.000204363	0.426203	0.013636	0.000251536
79692	0.168353	0.105628	0.969663	0.356055
149830	0.305975	0.0911849	0.387235	NA
84938	0.0337463	0.12794	0.886034	0.0473675
548644	0.772839	0.290067	0.48651	0.11881
892	9.19442e-05	0.0689345	0.0926154	2.84762e-05
130827	1.20657e-05	0.068892	0.0577501	7.36085e-08
91133	2.00583e-05	0.409067	0.0582435	1.50466e-09
81034	3.8835e-06	0.547204	0.111588	0.00206101
9739	0.610932	0.212218	0.84245	0.705329
10713	0.0803256	0.211895	0.224114	0.0733354
23160	0.000886776	0.322101	0.0361007	0.0192448
8514	1.1321e-06	0.765814	0.0445109	7.91135e-07
653687	0.707296	0.78694	0.559564	0.111995
1794	1.11879e-07	0.306336	0.0738565	1.0042e-07
168537	0.476446	0.500083	0.884614	0.969785
6781	2.05096e-09	0.508505	0.0581861	0.0662661
658	0.629506	0.112938	0.900446	0.18667
7916	0.0653348	0.531268	0.493789	0.0200656
158800	0.128553	0.224795	0.466951	0.129602
51209	0.14923	0.651475	0.371077	0.560796
55041	0.00118	0.202014	0.244588	0.00317697
55213	7.46009e-06	0.609389	0.00298185	0.00945035
245934	0.353786	0.201157	0.200573	0.487655
100124536	0.0032982	0.566017	0.375722	8.17132e-05
55652	0.0643919	0.0558945	0.368482	0.259895
375704	0.732191	0.252064	0.608526	0.106148
9152	0.329274	0.11196	0.227278	0.853513
3814	0.712545	0.211877	0.943519	0.635523
1207	0.221174	0.748187	0.683443	0.832514
54482	0.597019	0.0320588	0.764177	0.600039
4335	0.935442	0.0563337	0.872014	0.738714
247	0.0958659	0.00051731	0.139587	0.119344
79848	0.150227	0.272652	0.217358	0.749964
4938	0.0175991	0.384302	0.244754	0.407961
440044	0.632779	0.197067	0.881277	0.253965
3421	0.000992531	0.824749	NA	0.144448
388507	0.102751	0.973468	0.251142	0.032782
5630	0.397146	0.0197862	0.1495	0.22588
347051	7.03131e-11	0.489735	0.00146483	8.21454e-10
84617	2.80113e-06	0.163412	0.0185865	0.000540521
24138	0.342556	0.00446159	0.886539	0.572965
54868	0.000902646	0.482029	0.041003	0.0009838
91749	2.52679e-14	0.69683	0.000102972	3.18404e-13
151871	0.909848	0.975268	0.781948	0.69549
387990	0.44491	0.332879	0.148075	0.522392
121227	0.0296228	0.617675	0.362058	0.166599
22931	0.0760435	0.392128	0.404309	0.00102529
574436	0.279507	0.0351612	0.413916	0.0252259
10522	0.00045587	0.862182	0.0412486	0.00288642
132720	2.26241e-06	0.273023	0.0551826	0.000192378
151903	0.399307	0.254119	0.291786	0.180661
337966	0.585688	0.000209609	0.853278	0.376779
116840	0.67026	0.317657	0.923053	0.392386
85509	0.492935	0.210382	0.52657	0.0178684
79912	3.53939e-09	0.258565	0.00401669	4.32724e-08
50832	0.0962006	0.901625	0.575686	0.238986
3327	0.0640194	0.949081	0.26088	0.560102
90407	1.26696e-15	0.54231	1.57398e-06	8.9648e-11
701	0.0719603	0.128092	0.259632	0.00192253
57091	7.19605e-06	0.193166	0.175825	0.0799248
627	1.38783e-06	0.520361	0.0721316	0.00117752
644000	0.195271	0.345999	0.907322	0.953359
64600	0.0537451	0.00533711	0.931667	0.042843
83746	0.00669971	0.375833	0.649257	0.0232529
5150	0.0804261	0.53354	0.794767	0.0045522
2618	0.000182845	0.0566945	0.0740322	0.0359215
64285	1.23403e-08	0.191748	0.000794886	1.51759e-07
4756	5.87064e-09	0.255328	0.14335	2.30092e-06
56996	0.0653218	0.047349	0.0450838	0.067349
79634	0.000320691	0.298819	0.323549	0.00391456
441457	0.914804	0.143152	0.577658	0.417725
348110	1.62541e-07	0.400941	0.0167691	4.44689e-05
2730	3.90462e-07	0.524745	0.0831362	8.11988e-06
7813	0.100505	0.835836	0.283376	0.883205
10558	0.155499	0.67832	0.799657	0.0119298
100049587	0.00232339	0.221905	0.709562	0.000480978
3626	0.29566	0.238386	0.307126	0.955061
4985	0.0627756	0.0928376	0.184844	0.113547
4626	0.00213948	0.377082	0.501399	0.45285
55740	2.70571e-07	0.748046	0.00338045	0.0846079
51276	0.300795	0.554314	0.367316	0.719359
79768	0.0126655	0.00933464	0.8942	0.115143
1816	0.262907	0.246116	0.165209	0.484187
29799	0.00497074	0.0681562	0.109241	0.00158155
23232	5.46433e-05	0.625605	0.0201545	2.0276e-05
140545	0.847257	0.400754	0.431438	0.406144
55319	1.90366e-05	0.441075	0.0252603	4.18531e-06
4088	3.5364e-08	0.871957	0.000575361	3.73796e-06
2134	0.0711681	0.068814	0.83843	0.798051
441871	0.947511	0.0170148	0.211306	0.825629
64773	0.000101353	0.0540167	0.0154155	0.0053387
7477	0.739173	0.729648	0.996692	0.412285
54532	0.577656	0.857182	0.606641	0.758706
23589	0.236589	0.106657	0.290917	0.592823
54977	0.176149	0.531224	0.128233	0.381083
390191	0.471862	0.935252	0.295821	0.505739
5634	0.00418175	0.331811	0.172192	5.64062e-05
284802	3.8737e-05	0.699166	0.00783081	0.00042671
55421	0.665594	0.752642	0.65515	0.333383
730013	1.39908e-10	0.872977	0.00266584	1.70337e-09
393	1.26894e-08	0.564268	0.0929209	6.36019e-09
284273	5.17283e-11	0.461428	0.00219049	7.7677e-11
9748	0.738922	0.129773	0.303014	0.0467716
5128	0.0848256	0.326856	0.590967	0.983533
260293	2.46169e-09	0.291637	0.000607249	8.25384e-08
147807	0.3795	0.0384626	0.369414	0.597337
9112	0.0481507	0.141849	0.49561	0.357144
131377	0.0481137	0.332772	0.52889	0.103262
3664	4.40679e-08	0.596714	0.00269765	5.01963e-05
399664	0.412744	0.0348892	0.753181	0.925148
9312	2.06832e-05	0.426271	0.0049002	1.561e-06
148979	0.134487	0.232292	0.105206	0.496859
2998	0.38058	0.412538	0.129534	0.643197
116447	1.12993e-05	0.589424	0.0985825	3.26794e-08
375323	0.0777856	0.161001	0.0410097	0.00501931
51031	1.47832e-11	0.411999	0.00480498	4.19489e-09
1879	5.42303e-06	0.35847	0.0286597	1.65874e-05
8575	0.0226858	0.801695	0.0498224	0.0770288
7423	0.151274	0.447481	0.985305	0.000287482
10195	0.54484	0.866353	0.482417	0.602997
9797	0.515658	0.894526	0.549773	0.653182
79760	0.00309436	0.746083	0.168536	5.05226e-06
414927	0.247972	0.141613	0.860935	0.208156
5818	0.00577293	0.131963	0.12725	6.45556e-05
400916	0.000141902	0.157444	0.0611491	0.224264
5073	1.71107e-05	0.325461	0.00503594	0.000810207
23338	0.000484188	0.803098	0.111263	3.58417e-06
56255	0.000314405	0.243338	0.00571589	6.51564e-10
273	0.00137725	0.0301406	5.82947e-06	0.261495
29951	4.96446e-06	0.0367892	0.00532274	0.0562933
10231	0.773651	0.464782	0.516927	0.068648
1057	0.00121863	0.545373	0.0973379	0.00455324
5558	0.00481737	0.045202	0.116059	0.00974276
727800	0.0672114	0.0402824	0.295322	0.0327902
199920	0.000743656	0.196219	0.515843	3.79877e-05
51124	0.0566579	0.800523	0.133682	0.0437013
11104	0.347885	0.420726	0.838598	0.540914
389072	0.00629892	0.795223	0.0553307	0.0316507
7128	0.0598762	0.0181502	0.367582	0.314835
4515	0.434738	0.128862	0.482421	0.0131357
79571	0.213326	0.502138	0.34554	0.980426
11159	0.746523	0.699743	0.625461	0.747389
723961	0.025298	0.00482548	0.544964	0.000307408
132625	0.0785767	0.358155	0.0145234	0.399241
3547	0.630344	0.00744052	0.694517	0.0198592
9079	1.12179e-13	0.0328892	1.58208e-05	4.6564e-06
546	0.00184849	0.695293	0.0178667	0.0225605
202915	5.83916e-09	0.373277	0.0258654	7.6686e-07
219623	0.010839	0.316231	0.463382	0.0864827
345630	0.0255613	0.188953	0.930226	0.000941186
6079	0.0006024	0.257818	0.197369	0.00069714
55160	0.00132575	0.442875	0.00504818	0.000273673
3239	0.823073	0.205506	0.174406	0.191889
4588	1.97629e-11	0.276171	0.0039065	1.53239e-06
22807	7.46286e-09	0.248216	0.000238637	2.58731e-08
80304	0.00778494	0.232171	0.394311	0.0164925
140578	0.512835	0.133134	0.638353	0.124044
7547	0.54421	0.739334	0.911802	0.657794
399726	0.780973	0.0349874	0.857312	0.289909
79574	1.27376e-11	0.468734	0.000486024	1.57212e-09
51027	0.000716287	0.297634	0.104464	0.0215856
26270	1.25631e-05	0.875996	0.0345888	1.26662e-06
942	5.41485e-09	0.688052	0.0182549	1.44545e-05
220929	2.06401e-07	0.363451	0.133641	0.0210259
303	2.56803e-07	0.775137	0.148634	0.00124953
231	5.47455e-09	0.538201	0.0188161	6.31168e-07
79697	0.00668788	0.332954	0.636036	0.0262169
79065	7.37635e-07	0.163744	0.00310904	5.94058e-07
26040	3.75622e-07	0.373515	0.0345742	1.30787e-09
51077	0.512905	0.0954645	0.262489	0.173721
257000	0.219544	0.4764	0.0507459	0.875519
9477	0.895188	0.786193	0.318129	0.268923
84206	0.749386	0.0169937	0.547676	0.557623
23193	0.154267	0.51591	0.0892021	0.57781
23169	3.3373e-07	0.846791	0.0266158	8.18613e-06
5563	2.55576e-05	0.396393	7.22352e-05	0.0339495
6101	0.955997	0.0737351	0.660683	0.141798
80700	1.31493e-06	0.0636158	0.0352292	1.11667e-05
9638	6.36595e-06	0.00520994	0.00658572	0.000621007
89839	0.331368	0.0846452	0.860488	0.113423
50852	0.00509676	0.50343	0.222834	0.131434
192666	0.827548	0.228046	0.346792	0.362652
5954	8.06736e-11	0.622809	0.00288218	1.86048e-08
1841	0.00689196	0.666654	0.30507	0.00421864
9367	0.0184826	0.258879	0.662627	0.000229116
664	0.000105762	0.853177	0.326967	3.24735e-05
3654	0.000766182	0.15944	0.166293	5.36622e-05
54841	0.580838	0.0411998	0.93756	0.439132
8036	0.0413125	0.45247	0.427331	0.0569581
613212	0.13864	0.0549917	0.406879	0.123461
9364	0.00119376	0.0192013	0.0861696	0.00304617
694	0.000628327	0.55284	0.0228173	0.0215812
170063	0.110859	0.144458	0.806283	0.388976
4034	0.0227062	0.111973	0.802254	0.00790885
65980	0.366533	0.64129	0.89174	0.361646
1404	2.03782e-08	0.617887	0.0029505	2.7687e-09
2149	7.20658e-08	0.320203	0.108739	0.0370245
1933	0.15369	0.663575	0.292511	0.905506
653635	0.227861	0.580924	0.741738	0.0140167
2122	1.30072e-11	0.0964869	0.000221577	1.51692e-09
84559	0.781966	0.0596904	0.506158	0.809408
3613	0.000937789	0.493294	0.222438	0.131569
8729	0.0578611	0.506791	0.220432	0.477363
1029	0.201241	0.562681	0.250152	0.509886
275	6.0328e-09	0.364447	0.00370602	3.28641e-07
285735	0.343189	0.0499394	0.784877	0.211879
56270	0.162094	0.0330066	0.143282	0.954597
55876	0.0293501	0.990202	0.774597	0.0233723
10560	0.129183	0.182627	0.58188	0.137662
5506	0.129034	0.0757885	0.157554	0.525331
84135	2.56496e-05	0.0400031	0.0854979	0.00184121
5095	0.0199954	0.628508	0.0286135	0.00666991
22949	1.34032e-15	0.766521	4.55981e-05	4.23513e-12
219578	0.882505	0.899893	0.137922	0.130102
643008	0.0423994	0.917587	0.292111	0.296791
55884	4.83889e-05	0.180028	0.00177754	8.25148e-05
3656	0.0109885	0.409396	0.200575	0.216383
26805	0.692469	0.2167	0.0607765	0.576626
25836	0.00776054	0.173222	0.944721	0.00214873
5376	7.56209e-13	0.723332	4.08841e-05	1.63179e-12
91	4.1868e-09	0.194014	0.0144735	4.17524e-06
144124	0.258494	0.847774	0.713975	0.804547
1186	0.698711	0.00479009	0.30081	0.969549
153743	0.0200213	0.854996	0.291578	0.00343221
5015	0.848341	0.0935731	0.930911	0.194728
25825	7.60947e-14	0.670248	0.000576008	1.73556e-14
4851	0.00044944	0.121034	0.0704903	0.000570192
406964	0.0454817	0.0533298	0.626295	0.00611581
85290	0.585795	0.15997	0.912436	0.346247
50836	0.248524	0.219438	0.157042	0.924086
440050	0.0163165	0.17308	0.581296	0.647777
728113	0.0925144	0.0158491	0.386197	0.051704
23630	0.497937	0.153622	0.641215	0.448895
8263	0.0761317	0.870556	0.173971	0.329859
81228	0.803895	0.975789	0.439497	0.538443
55145	0.777534	0.0127813	0.305199	0.651132
1303	0.0147067	0.0154014	0.6952	3.66639e-05
259232	0.00157675	0.0557294	0.0241413	0.000371461
448831	0.0644163	0.0254845	0.0256517	0.0397178
253430	2.55654e-09	0.686754	0.0547803	2.33653e-08
5152	0.00585753	0.179327	0.12292	0.137936
1509	4.01054e-06	0.0296921	0.0352806	0.00358987
388931	0.105489	0.507431	0.294675	0.460221
65265	0.0165602	0.659906	0.28864	1.42003e-05
139735	0.0145891	0.183954	0.567588	0.0271407
80854	6.46867e-14	0.927906	0.000108253	1.93825e-10
245930	0.441184	0.0607959	0.193296	0.377829
400866	0.021641	0.86934	0.0475172	0.146845
51378	0.00367978	0.00215241	0.971948	0.000623405
57448	0.0149556	0.0945797	0.151641	0.31067
56965	0.0176132	0.114918	0.971917	4.43606e-06
84322	0.389013	0.0121421	0.219263	0.138002
79774	3.45928e-10	0.143169	7.48654e-05	2.40957e-07
401884	0.000146604	0.206166	0.223178	1.33586e-06
64091	6.81163e-05	0.867491	0.138474	0.0323
9469	0.00973751	0.0136469	0.897531	0.048841
767582	0.00112715	0.832827	0.070348	0.617798
23731	6.72883e-12	0.700323	0.00354571	6.12814e-13
80179	4.07212e-05	0.272812	0.110116	4.16175e-06
8773	0.102409	0.451719	0.632042	0.0552345
6195	1.99861e-10	0.0949815	1.17724e-05	9.28224e-08
23481	0.00309883	0.805687	0.143529	0.0933709
6532	2.77211e-17	0.775738	9.43641e-07	2.27121e-12
91404	0.00484016	0.801039	0.0304798	3.96492e-06
387733	0.0627518	0.175646	0.835851	0.54595
374977	4.70423e-11	0.885258	0.0132261	5.79907e-11
57804	0.0253304	0.76586	0.0869101	0.318076
55829	0.00025525	0.077278	0.070287	4.30225e-05
22941	0.560279	0.288569	0.830997	0.864938
100033428	0.829711	0.650161	0.827954	0.420328
9903	0.0139748	0.272242	0.00899358	0.00429045
10748	0.000121877	0.0792609	0.200624	0.00579055
139189	0.00226565	0.1892	0.714794	0.161384
2395	5.01014e-07	0.757892	0.0273486	6.98848e-08
57181	0.000163418	0.412172	0.316573	0.0106279
100129345	0.503074	0.0619004	0.253947	0.880248
83692	0.000102247	0.746079	0.128859	0.000320823
56914	0.810508	0.701971	0.83696	0.209885
118670	0.310814	0.018135	0.794565	0.342973
401207	0.428475	0.0940055	0.282335	0.0172645
4174	0.992327	0.851241	0.863257	0.0339872
65249	0.13061	0.0579725	0.238024	0.00752706
9755	0.707688	0.35014	0.903827	0.24829
226	0.0500151	0.117246	0.57795	0.0207622
158293	0.206688	0.784252	0.519792	0.452159
23495	0.332413	0.872554	0.917841	0.0421998
55803	0.000153836	0.0488842	0.0194559	0.000185344
127294	2.30737e-10	0.418725	0.000160171	4.11592e-13
220429	0.0837293	0.188579	0.503683	0.568651
2301	0.173744	0.0328601	0.845496	0.00378584
84518	2.67788e-09	0.291025	0.0262563	2.58831e-07
2170	0.0238159	0.0411836	0.162515	0.215025
130557	0.0920697	0.0494062	0.025674	0.416747
60495	0.208832	0.43107	0.252385	0.00641371
51104	3.86021e-05	0.979126	0.369593	0.00119458
343472	0.969542	0.254474	0.574412	0.974513
23080	0.0449092	0.383634	0.236461	0.0550232
729515	0.000954115	0.569717	0.28716	0.000670118
78999	0.000673906	0.0436016	0.0741129	0.00573015
54039	1.41676e-07	0.962231	0.0101112	1.30134e-08
3674	0.577665	0.148181	0.147948	0.845203
9672	3.48144e-06	0.412579	0.0247726	0.00848536
386684	0.538959	0.0324823	0.411563	0.948675
23451	0.779574	0.242867	0.260025	0.603082
3375	0.24223	0.255124	0.0940249	0.248124
79762	6.57677e-15	0.803502	4.66439e-05	2.58015e-09
191585	0.315922	0.275123	0.0219773	0.0301738
90826	0.732237	0.0861011	0.377133	0.790651
7701	0.0994005	0.919985	0.0267598	0.912812
2063	0.00362302	0.319278	0.2264	0.0932171
58485	0.188273	0.822886	0.859974	0.000754315
285961	0.0226799	0.132195	0.178965	0.00431236
8029	2.97929e-15	0.748019	1.5445e-05	2.04929e-13
255967	0.16581	0.456545	0.836071	0.315828
1850	5.03876e-05	0.645139	0.17423	0.000274812
115352	0.00479506	0.915115	0.185056	1.65678e-05
3442	0.0333818	0.335263	0.2811	0.0428188
285601	0.336331	0.154731	0.55991	0.0354424
5619	0.00185454	0.151613	0.348285	0.00509782
143684	0.237253	0.0878521	0.30909	0.659374
5822	0.148066	0.0552844	0.0300133	0.35257
6629	0.0707601	0.0825779	0.187165	0.0456166
10668	5.07059e-05	0.247526	0.156413	0.00736343
9833	0.0280341	0.086415	0.0954807	0.00132871
2670	NA	0.0309366	0.418998	0.747634
139322	0.00768938	0.0627054	0.660482	0.0258533
488	0.706137	0.872874	0.962487	0.640864
54820	0.000328693	0.795104	0.18667	8.49976e-06
152330	1.056e-12	0.303027	1.61971e-05	8.26113e-10
646903	0.00989607	0.144993	0.340406	0.0520008
91056	0.648132	0.0352633	0.07943	0.223289
4363	1.50757e-12	0.615224	0.00136535	6.4779e-12
3902	0.418774	0.717714	0.113453	0.149841
161835	0.0161411	0.251537	0.0148533	0.0281509
84062	0.498447	0.517195	0.582257	0.326292
10637	0.00881436	0.148545	0.00709848	3.44695e-05
83592	0.742016	0.168358	0.72287	0.700785
653659	0.213955	0.814486	0.109117	0.351945
9855	0.000568577	0.891358	0.153453	0.000949027
1877	0.154169	0.00956414	0.0153714	0.119757
145978	0.299326	0.864397	0.442753	0.382978
406992	0.498411	0.0944994	0.956918	0.158402
3834	0.273453	0.0443844	0.918939	0.0993746
9048	0.992246	0.8492	0.703213	0.0391623
128077	0.0634963	0.124232	0.517422	0.00728457
79993	4.54712e-09	0.49361	0.00494128	5.26095e-06
441722	0.634112	0.254029	0.0802372	0.894476
286451	0.225148	0.469473	0.453118	0.37445
3820	2.34663e-05	0.121296	0.00635707	0.0505299
1411	0.498861	0.279549	0.884383	0.377648
845	0.726165	0.620165	0.883235	0.00805051
147645	2.34723e-05	0.154175	0.697027	0.0259622
100129271	0.00860409	0.964498	0.362433	0.761744
8204	1.42112e-09	0.397164	0.00332171	5.00239e-07
11343	0.28699	0.51632	0.361858	0.717985
8665	0.480781	0.847042	0.493405	0.526674
6617	0.358439	0.223844	0.464866	0.53118
265	0.503085	0.482187	0.911684	0.524101
57763	0.253102	0.105601	0.984107	0.229752
282969	2.41303e-10	0.311406	0.000181467	8.68685e-07
146909	0.00126866	0.775025	0.028499	0.000545752
1025	0.0277254	0.328404	0.175415	0.154768
731220	0.00626164	0.85238	0.576023	0.000150466
80004	0.325424	0.469004	0.438718	0.13704
27341	0.113821	0.35084	0.794087	0.170169
6704	0.0561791	0.419849	0.330206	0.782848
286151	0.615053	0.978572	0.981032	0.414912
7881	0.951112	0.211201	0.760052	0.377201
4685	0.0135736	0.625273	0.0243535	0.000945073
80145	0.00161561	0.169532	0.221578	0.00448603
494127	0.444242	0.49067	0.509803	0.431906
57003	0.00157648	0.835289	0.68031	0.000971182
147409	0.10337	0.74039	0.478717	0.534016
284119	6.34469e-07	0.0523119	0.00514451	0.00198414
51054	0.0590809	0.0707449	0.325251	0.000696589
148046	0.311608	0.0659918	0.337143	0.0274389
9569	0.00249901	0.615685	0.290513	0.000308719
221472	5.40614e-07	0.821563	0.0614816	6.12468e-06
149345	0.310512	5.82134e-05	0.0382172	0.310102
100130733	6.95401e-07	0.568851	0.00628051	0.00320894
80111	2.51138e-07	0.656867	0.00550768	0.000521854
245938	0.812529	0.360813	0.225388	0.145769
121274	0.039154	0.66443	0.684149	0.998218
1975	0.0646737	0.109275	0.602783	0.0619923
390190	0.426769	0.0274979	0.61968	0.176966
121551	0.288977	0.625966	0.580232	0.906286
7733	2.99008e-06	0.159986	0.0496494	0.00780549
8490	2.53108e-09	0.0841082	0.00834978	0.00459192
3706	7.09175e-08	0.158305	0.00433416	8.2745e-06
4722	0.00651518	0.897006	0.535439	0.314003
439915	0.76812	0.134994	0.986823	0.637393
8290	0.0088461	0.290806	0.129005	0.150396
57504	0.202674	0.703702	0.230327	0.393427
8549	2.90316e-08	0.95501	0.0403581	0.0010182
4718	7.00233e-05	0.804351	0.00255854	0.00427139
5580	1.38245e-07	0.286253	0.00439836	3.75965e-05
10819	0.236208	0.590539	0.0822838	0.56876
85406	0.000319951	0.847926	0.0424923	0.0713036
5557	0.0816848	0.0443841	0.863627	0.00561009
2976	0.00595338	0.196631	0.232915	0.00259642
79690	0.00268624	0.0786517	0.640072	0.0844921
5292	0.01042	0.912268	0.219501	0.0344555
9695	1.90797e-10	0.317593	0.00370327	2.62098e-09
8076	0.0198195	0.097141	0.549087	1.05906e-06
23301	0.0410962	0.0356961	0.0288107	0.879372
343066	0.743649	0.683623	0.777928	0.992774
65982	0.000659059	0.890327	0.1256	0.00930615
653361	8.90494e-08	0.760875	0.136711	2.43887e-11
51115	0.000297215	0.303484	0.0855912	0.00118845
80324	0.010814	0.831825	0.326758	0.0125504
4099	0.137282	0.229184	0.136993	0.425406
3685	1.40156e-12	0.552052	4.44078e-05	1.75454e-06
79611	0.190824	0.952033	0.46648	0.183141
8337	0.234983	0.296396	0.498009	0.0262699
169981	0.00130562	0.0858152	0.0121221	0.00128001
64793	4.46058e-05	0.937604	0.00819541	2.6279e-07
10395	0.00102613	0.153429	0.127434	0.950505
8050	0.000701254	0.661845	0.72994	0.00144272
727957	0.811835	0.0824276	0.618973	0.142978
2817	0.654185	0.0233869	0.634349	0.574876
9734	5.5159e-06	0.207453	0.0690198	4.64065e-09
80185	0.370917	0.112655	0.351889	0.0905684
9808	0.754902	0.583118	0.450947	0.0343778
6573	5.17961e-05	0.541529	0.0173727	0.00191062
6665	0.773567	0.368318	0.904183	0.923043
57608	3.06654e-05	0.0111493	0.0130119	0.00118379
144203	0.000252734	0.365951	0.0186886	0.00514308
142689	0.336213	0.253727	0.082017	0.61997
80035	0.574629	0.58586	0.582204	0.170073
196951	0.0278452	0.518768	0.00419558	0.011546
285203	4.07154e-09	0.215038	0.00256981	0.0845951
5982	0.0674968	0.17129	0.267626	0.0362283
3800	0.0105023	0.25179	0.502839	0.223701
641649	0.0137323	0.254444	0.0466142	0.00489666
7293	0.000396869	0.463919	0.230166	1.24766e-05
64768	2.0192e-05	0.10563	0.104395	0.000142621
1837	0.0866384	0.201983	0.156956	0.834748
80835	0.980579	0.656728	0.349776	0.447481
79969	0.0890389	0.44857	0.916639	0.060139
140625	0.214105	0.182367	0.63078	0.715295
728833	0.00924338	0.118859	0.478592	0.00280372
3691	0.67985	0.143662	0.273618	0.00302341
6143	0.607609	0.437056	0.317763	0.115926
4976	0.000251239	0.49663	0.176821	0.00273468
4648	6.94056e-06	0.662406	0.00850837	1.34494e-05
60558	3.51889e-05	0.244653	0.00970775	2.9364e-06
8390	0.144788	0.26764	0.295693	0.541295
10154	1.35698e-10	0.43907	0.0114946	9.64615e-11
143458	9.55498e-11	0.878957	0.00411805	3.44018e-06
64327	0.259829	0.898217	0.913954	0.0201567
404037	1.68649e-14	0.845506	0.000173594	1.54741e-12
8973	0.000735143	0.309198	0.101823	0.352734
84881	0.431843	0.0955883	0.907439	0.715071
10221	5.65491e-06	0.0806633	0.200268	5.00283e-05
3355	0.935566	0.783064	0.984717	0.608123
57502	0.851613	0.214005	0.204656	0.104908
57822	0.00151876	0.165263	0.00359097	0.00816406
22880	0.0549944	0.368448	0.477485	0.370558
9073	2.96589e-08	0.64749	0.0588564	0.000356466
79153	0.43154	0.5443	0.56399	0.0758647
100033809	0.462176	0.107265	0.101215	0.00757162
348825	0.680464	0.0163373	0.83138	0.82243
81617	0.433177	0.570828	0.160251	0.709294
55230	0.704817	0.965456	0.270675	0.302128
1519	4.33834e-05	0.850621	0.0194371	8.32515e-09
25960	0.000192989	0.0678577	0.0382192	0.0243359
151888	0.00052271	0.679605	0.192932	1.97121e-05
137835	0.00098755	0.631191	0.856643	0.0497642
55529	9.63472e-12	0.700386	0.00057425	3.05362e-08
90324	0.0389355	0.0280206	0.268836	0.0391528
54033	0.000702078	0.884659	0.0856665	1.65871e-05
135924	0.187134	0.937649	0.32514	0.988388
57060	0.0920455	0.295479	0.760765	4.20034e-05
285267	0.0135963	0.0237432	0.670162	0.298198
201283	0.248973	0.589979	0.194532	0.243177
1909	4.69719e-11	0.600083	0.000657796	0.000358636
51427	0.00022162	0.0496128	0.0726962	0.000464061
80000	8.32105e-10	0.42151	0.0214207	3.94514e-06
358	3.28918e-15	0.174637	0.000173334	6.65353e-12
635	0.901555	0.640354	0.716481	0.765435
10816	0.00104248	0.0168151	0.0547013	0.000288674
84648	0.100586	0.125252	0.509225	0.0783566
389203	8.13219e-05	0.138351	0.253537	0.000104765
90342	0.712995	0.104501	0.742794	0.665574
80152	1.2355e-05	0.897103	0.000447935	2.96149e-05
283989	0.0019452	0.964234	0.421552	0.118104
51574	0.750321	0.247929	0.503663	0.752589
80224	0.233722	0.274174	0.635018	0.889729
9143	0.368793	0.776881	0.22193	0.0400731
6336	0.0010172	0.334352	0.185037	0.338884
8535	3.23196e-06	0.720068	0.043826	1.22235e-06
6576	1.33902e-12	0.358799	8.58294e-05	6.11592e-09
57214	1.52151e-11	0.153524	0.000405073	1.32818e-06
3897	0.0171782	0.649203	0.0884827	0.734351
351	4.86267e-09	0.206334	0.00728954	1.94962e-08
5048	2.55916e-07	0.456873	0.0412059	1.22285e-06
11193	4.50532e-06	0.473659	0.0276489	1.09674e-05
29766	0.0112463	0.383147	0.421524	2.85004e-05
84675	0.774025	0.054693	0.202133	0.0974803
23032	0.0458592	0.180612	0.539226	0.0588267
79624	0.397061	0.287044	0.596453	0.73814
339778	0.808017	0.892129	0.615036	0.0186027
79145	0.00114025	0.720474	0.616841	0.0479687
56936	0.0261468	0.218371	0.107495	0.109874
374918	0.265135	0.459261	0.721718	0.108384
462	0.0231341	0.678939	0.472147	0.0501904
146853	0.201013	0.0894318	0.615107	0.407322
10877	0.675274	0.716576	0.0739515	0.108099
1745	0.0586643	0.0326245	0.254008	0.768679
343406	0.719444	0.145945	0.638405	0.807381
2825	0.280968	0.101547	0.791693	0.891642
220382	0.739396	0.010007	0.803719	0.614871
27178	0.314426	0.243218	0.61552	0.035404
122664	0.00123589	0.253904	0.183858	0.459334
5902	0.0028984	0.156477	0.319787	0.000179601
4990	0.732181	0.0793459	0.516505	0.344218
55314	0.000184442	0.644513	0.110227	1.49837e-05
80724	5.98124e-07	0.781881	0.0811183	0.000620147
100271836	0.231842	0.803078	0.427529	0.507939
10209	0.0128618	0.701303	0.0937766	0.0157667
79987	2.00015e-10	0.00138698	0.000697813	0.000447201
26128	0.0353879	0.077681	0.43544	0.335127
10651	0.58325	0.481835	0.243029	0.783636
85508	0.972314	0.376028	0.0694544	0.424271
6543	0.482371	0.0542645	0.400214	0.333036
4215	0.000264912	0.199791	0.0108598	0.0435662
6259	0.236139	0.54348	0.0725319	0.532185
3824	4.80775e-07	0.931496	0.00367233	2.54225e-05
24137	0.140397	0.0261402	0.155465	0.0131838
9897	0.180669	0.713532	0.380649	0.642988
2803	1.72844e-06	0.301867	0.0537878	5.13527e-07
7421	5.09349e-12	0.991714	3.13146e-06	4.46746e-07
27284	3.70967e-05	0.842812	0.0249354	0.000637922
3812	0.009572	0.747531	0.740515	0.324153
5741	0.392944	0.237065	0.260621	0.836624
133022	0.150142	0.498179	0.528398	0.801389
7049	0.000272096	0.391614	0.0121997	1.14222e-09
23237	0.552528	0.0462729	0.944405	0.265927
5080	4.01613e-08	0.809431	0.0032854	1.96847e-09
11283	7.62285e-07	0.823333	0.0103341	4.25768e-05
2874	0.652564	0.111078	0.952434	0.869826
83733	0.37447	0.0702602	0.0632373	0.0254241
11184	0.0121971	0.421961	0.227041	0.000187726
9824	0.216194	0.0799611	0.437686	0.108257
79572	7.06205e-07	0.458663	0.00343672	0.000597805
6869	0.0435401	0.123591	0.487438	0.308526
199223	0.969925	0.877722	0.569205	0.171454
60677	0.0141528	0.00693393	0.902848	0.0633167
80343	0.233607	0.25181	0.555049	0.400217
442900	0.0349357	0.039825	0.116164	0.0439885
84915	0.234723	0.0296917	0.63477	0.59131
8504	4.58124e-05	0.0481013	0.0326508	0.00191729
5352	2.37397e-07	0.361518	0.123579	4.58185e-08
1400	0.255646	0.237095	0.391659	0.251683
90952	4.80775e-08	0.0438522	0.0176871	5.33507e-06
9261	1.99179e-12	0.360148	0.0158825	5.12467e-11
2044	0.414257	0.100073	0.257246	0.700857
84075	0.327474	0.263403	0.405966	0.0860357
27241	0.134315	0.170106	0.19082	0.0497766
387748	0.408461	0.669432	0.346558	0.0640061
84287	0.000961707	0.333707	0.037669	0.000530191
7288	0.0789785	0.18839	0.532198	0.00945716
4008	1.29294e-09	0.86335	0.000424123	1.8912e-08
653509	0.141327	0.00521813	0.491371	0.15206
8851	0.975416	0.420516	0.819766	0.00395394
79679	0.793102	0.654366	0.391346	0.977493
338433	0.0873343	0.46443	0.192874	0.595769
26526	0.0601854	0.536582	0.344383	0.39664
10552	0.0430565	0.0972455	0.616844	0.0757098
65983	4.32159e-12	0.736054	0.00492451	4.79825e-08
29949	0.904836	0.0921546	0.853823	0.616682
2993	0.88531	0.0935181	0.936088	0.571661
407025	0.399892	0.0720532	0.262456	0.680161
114793	4.74333e-10	0.910953	0.000971265	4.56292e-06
112755	0.0237057	0.17634	0.378882	0.000163246
51480	0.0270516	0.0692355	0.0922841	0.182291
59283	0.648543	0.333806	0.415192	0.142438
5108	0.102693	0.579248	0.815208	0.0132762
376940	0.000271476	0.938519	0.690286	0.000165316
219654	4.11144e-06	0.200938	0.000190437	0.000982538
2036	0.0113137	0.240275	0.368687	0.000713448
84666	0.976488	0.391612	0.123167	0.0464197
168417	0.545348	0.27246	0.611518	0.409356
100128655	0.00790299	0.652391	0.0623899	0.369882
23492	2.39772e-05	0.247621	0.374293	0.000233113
6649	0.000206314	0.0252151	0.189986	0.00123403
283726	0.241944	0.0383445	0.947314	0.1578
10409	1.09146e-09	0.793224	0.0295982	1.13638e-09
117154	0.00634652	0.266045	0.213222	0.00027937
257236	0.438523	0.302009	0.560293	0.0276921
171017	0.00308315	0.981717	0.911924	0.00497208
5888	0.610289	0.206893	0.452344	0.107889
80308	0.72349	0.997113	0.907982	0.431469
653567	7.8942e-14	0.482385	7.96501e-05	2.60862e-09
2312	0.700715	0.232664	0.313816	0.00714552
339221	1.53186e-07	0.365471	0.123206	0.00947804
150468	0.00310198	0.0141786	0.0684556	0.00214704
1741	0.784177	0.537409	0.585733	0.587553
23500	0.934516	0.132316	0.616053	0.000195053
390083	0.0224732	0.0376106	0.91457	0.0051129
55610	0.201864	0.0468682	0.524841	0.791228
58157	0.0153164	0.444544	0.257879	0.0227627
2131	1.68937e-08	0.502562	0.000243513	3.43549e-09
283106	0.53929	0.889284	0.844015	0.149702
51716	0.00777671	0.950491	0.508542	0.329832
55879	0.71621	0.690321	0.874502	0.167739
4065	0.000167121	0.214636	0.00373979	4.16186e-05
5713	3.36988e-06	0.0834182	0.00233234	3.24773e-06
378948	0.87486	0.1629	0.364587	0.537096
406890	0.0219319	0.176406	0.523045	0.000256749
7352	0.376613	0.556646	0.928077	0.224018
7693	0.780443	0.426855	0.56202	0.639177
92714	0.155619	0.447176	0.199152	0.917373
8711	0.000729321	0.823017	0.0367691	0.00952903
389715	0.970578	0.708094	0.5789	0.547547
8934	0.283532	0.247134	0.17759	0.946853
51776	0.0463064	0.38626	0.209824	0.394146
338005	0.00959077	0.388178	0.652784	0.710509
441519	0.0721929	0.258129	0.796955	0.519609
23386	0.0313233	0.15765	0.0824327	1.83845e-05
55133	5.59406e-09	0.31741	0.00145526	4.28297e-05
652965	0.00027542	0.848381	0.147098	0.000169002
64222	3.80502e-10	0.574246	0.00255653	3.1071e-11
1954	0.276727	0.0110739	0.0385689	0.129459
643836	0.160928	0.51175	0.838535	0.50289
22992	0.507904	0.463845	0.940412	0.406805
5521	0.00930475	0.915598	0.0613952	0.0208381
389610	0.362563	0.0893787	0.609734	0.175879
1912	0.000186382	0.377079	0.385053	0.00351625
1141	0.623116	0.179743	0.797749	0.142225
677784	0.161316	0.911038	0.838826	0.0976049
30835	0.252258	0.946915	0.458922	0.29398
84690	0.212867	0.500567	0.0123289	0.496238
11017	0.146028	0.787974	0.678698	0.684406
8639	0.653822	0.509369	0.92682	0.14474
56124	0.980102	0.97908	0.193235	0.207142
9527	0.116594	0.441822	0.548549	0.00841691
3758	0.854792	0.675293	0.970034	0.745066
442247	0.0703132	0.690731	0.0838247	0.486997
197257	0.0316829	0.713122	0.261138	2.47467e-05
8456	0.164246	0.102988	0.614899	0.203568
10766	0.000720287	0.937422	0.0569419	0.000807193
8988	0.758584	0.00721111	0.523763	0.235346
284359	0.719013	0.782511	0.718013	0.872228
2081	1.1529e-05	0.144898	0.245444	2.01611e-06
10003	0.875454	0.475861	0.235465	0.702962
57035	0.0876603	0.71702	0.9484	0.189694
170302	0.0495055	0.781647	0.107126	0.58799
114336	0.0509617	0.604798	0.374954	0.402123
79629	4.17918e-10	0.410598	0.000115446	2.68225e-08
203190	0.362495	0.0987546	0.138189	0.825784
201191	0.202299	0.155883	0.594138	0.875129
79152	0.0856366	0.464577	0.305913	0.340905
5743	1.81767e-15	0.523757	0.000206914	7.05017e-09
353143	0.78619	0.192049	0.827226	0.251262
10747	0.358969	0.353646	0.448732	0.728665
4793	0.370092	0.325641	0.417494	0.581886
2184	5.50629e-08	0.233017	0.170176	1.12887e-08
337960	0.682484	0.00760636	0.933935	0.779893
25871	0.348627	0.164747	0.729865	0.142165
79673	0.380836	0.900053	0.197924	0.24706
51635	8.00996e-10	0.551929	0.00436794	1.5479e-08
53336	0.206181	0.846216	0.931104	0.611608
284110	0.137349	0.695841	0.553336	0.0582278
80764	0.0509389	0.996217	0.0734329	0.529723
57533	0.0273146	0.539821	0.791583	0.0785678
152789	0.101834	0.393757	0.242543	0.0696417
5520	0.0094053	0.190796	0.14667	0.0281192
222255	0.0890359	0.102139	0.52484	0.052905
23635	0.463937	0.432723	0.900023	0.464256
1436	0.0507811	0.541375	0.73731	0.637607
22801	3.81135e-13	0.017831	1.40671e-05	1.3013e-08
125981	0.220581	0.486765	0.250173	0.877042
219790	0.939802	0.0951171	0.071071	0.135564
389649	0.561469	0.844718	0.374069	0.50061
283807	0.918694	0.108581	0.691222	0.241425
5010	0.320276	0.00896986	0.448346	0.440864
5193	9.07248e-05	0.820739	0.13944	3.93296e-05
100506127	0.49472	0.755375	0.216053	0.0288778
114771	0.851902	0.247553	0.756139	0.0252531
5106	2.79646e-14	0.253509	2.30697e-05	4.59261e-08
84858	0.0437101	0.0744373	0.420118	0.00325378
79085	4.07846e-12	0.404017	0.000268558	4.31686e-08
4880	0.268184	0.108661	0.760394	0.675433
3553	6.78693e-15	0.0799434	0.000628013	4.67093e-10
100302145	0.0754753	0.435862	0.00580227	0.000976988
403282	0.0249322	0.653813	0.549277	0.0255742
10590	4.9265e-12	0.75848	0.00109464	2.46981e-10
163175	0.983072	0.0212819	0.321401	0.470609
25920	0.0425308	0.984807	0.258018	0.932814
222698	0.0459521	0.96071	0.0324698	0.100267
9620	0.000114628	0.170066	0.0341589	2.40236e-05
23131	0.00703014	0.112507	0.0314018	0.00394278
84987	6.84566e-07	0.324497	0.051317	3.37194e-05
9262	3.31213e-07	0.279785	0.0143332	3.3066e-07
54997	6.05161e-11	0.58994	0.0129318	3.73933e-10
25895	0.00100787	0.0376938	0.0118212	0.00064004
79797	0.0903499	0.619127	0.131526	0.126554
474171	1.36249e-05	0.415027	0.00839873	8.98295e-06
84798	0.904036	0.375122	0.885905	0.276234
974	0.000198459	0.659188	0.211367	3.74947e-06
653140	0.0961723	0.253146	0.249505	0.990156
374291	0.0425551	0.762079	0.0857762	0.728297
55783	4.86707e-06	0.431007	0.0332448	1.55895e-05
57698	0.329109	0.110622	0.396537	0.195351
29118	0.302944	0.996213	0.743169	0.157634
732	0.000211047	0.0069509	0.417371	0.0062484
83986	1.11267e-09	0.0850696	0.000116411	7.87723e-07
139425	0.157539	0.214944	0.871829	0.827055
54940	0.00251582	0.305926	0.634039	0.995187
6748	1.95906e-10	0.184196	0.000571106	1.3637e-13
10525	2.90157e-08	0.354802	0.122357	3.74586e-08
54480	4.16266e-11	0.662516	0.000743662	1.05015e-10
29102	0.0780335	0.139065	0.104166	0.195217
10969	2.49131e-06	0.316463	0.0880285	0.000318132
312	3.58621e-09	0.0705183	0.00030151	2.078e-10
9069	1.74751e-09	0.0813902	0.00958666	5.26109e-07
10178	0.000134626	0.958558	0.6898	1.46891e-05
6382	0.000272458	0.519469	0.791177	0.00118918
64711	0.931091	0.231272	0.311534	0.353309
7480	0.827677	0.134169	0.373342	0.932507
219445	0.0074715	0.77503	0.00222583	0.0372798
5459	0.0136991	0.680513	0.170413	0.000677644
58477	4.81881e-13	0.159498	0.000306324	1.1203e-10
221914	0.537992	0.158358	0.293682	0.0738439
10921	0.369498	0.125891	0.480082	0.0137035
55233	0.21594	0.363699	0.89524	0.258805
148170	0.0842231	0.685797	0.475782	0.00465487
10298	0.000556122	0.155595	0.419476	0.00573022
7381	0.00106603	0.0226033	0.342313	0.0532141
8745	8.65288e-05	0.573158	0.0485067	0.0149137
3178	0.0222776	0.09116	0.108906	0.00515029
151648	0.444995	0.0411746	0.817748	0.911723
86	0.930739	NA	0.741257	0.846921
22930	0.0175213	0.291551	0.0911799	0.0680257
85320	0.000456183	0.00825312	0.156729	5.73753e-05
120935	0.00621726	0.272729	0.894755	0.547769
90411	0.000344752	0.335269	0.437544	0.025784
10780	0.00839137	0.814526	0.704386	0.000193893
121793	0.44312	0.364982	0.357326	0.310579
132001	0.869583	0.816509	0.922699	0.619354
641517	0.394932	0.0899189	0.593571	0.865138
9950	0.0308147	0.0470555	0.146527	0.354107
9844	0.00110209	0.202698	0.621947	0.00369348
7096	2.65968e-05	0.321723	0.092558	6.54757e-06
26272	0.172111	0.152796	0.504557	0.124868
59084	3.98481e-07	0.627958	0.0303901	0.0392065
119710	0.760298	0.363222	0.536419	0.220895
6755	0.0282337	0.957445	0.5766	0.115946
407012	0.528499	0.640294	0.165829	0.135291
64078	5.49604e-09	0.74705	0.00526728	0.000522156
342945	0.82603	0.374042	0.243581	0.166868
597	6.3436e-08	0.209941	0.112596	6.22342e-06
23556	0.993996	0.306948	0.300252	0.470179
10162	5.65276e-13	0.828144	7.43428e-05	1.27895e-08
55905	0.463172	0.346268	0.848891	0.50934
115330	0.245242	0.00636233	0.380419	0.168592
55867	0.0249525	0.0396736	0.957303	0.382799
80774	0.0387889	0.184748	0.705439	6.7282e-05
3078	0.0204647	0.973995	0.219385	0.383167
56133	0.875687	0.766015	0.532806	0.00236565
375295	0.0125418	0.147622	0.0262539	0.153942
6553	0.0535859	0.00617097	0.440066	0.468699
83851	0.601879	0.00305275	0.391477	0.595161
391	0.641316	0.191381	0.31279	0.725958
22898	3.06705e-12	0.814121	0.00394567	9.22806e-12
23304	0.000802072	0.145344	0.293917	0.00030632
644414	3.13489e-05	0.0521086	0.246668	0.000213225
79845	6.46082e-08	0.402953	0.0399181	9.14045e-10
219983	0.00123569	0.14801	0.781745	0.00331063
10136	0.833515	0.398066	0.835453	0.307427
29924	1.12852e-09	0.353498	0.00026418	3.44153e-07
137682	0.874911	0.378539	0.798346	NA
81615	2.77345e-10	0.276351	0.00203069	5.03831e-09
283464	0.000295187	0.731335	0.0683091	9.67386e-05
846	0.00313088	0.0627049	0.0774591	4.61127e-05
79042	0.240869	0.138192	0.789935	0.274449
10389	2.84416e-06	0.259142	0.00961128	0.00105627
5866	0.0116823	0.198277	0.234855	0.000563706
168374	0.0656678	0.539772	0.710882	0.740834
51006	0.822539	0.974672	0.611365	0.45296
27079	0.481188	0.182271	0.288012	0.592635
26716	0.672175	0.899716	0.605007	0.901899
515	0.000114935	0.824726	0.0385286	0.315751
100151683	0.0107074	0.190778	0.127763	0.00255386
9883	0.59484	0.939694	0.852013	0.295477
28778	2.53122e-10	0.0265283	0.0320485	1.95562e-16
149371	0.00811218	0.0887738	0.353075	0.0296898
1429	5.46913e-05	0.783232	0.385584	4.34734e-06
5834	1.28395e-05	0.0450302	0.328196	3.46842e-08
167127	0.140017	0.866716	0.50259	0.930335
57554	0.0106159	0.533889	0.0530881	0.0629502
100033449	0.0184153	0.146732	0.284818	0.884146
28904	2.62132e-09	0.44511	0.0335314	2.14208e-11
256302	0.0952253	0.235084	0.641421	0.486659
81887	0.0161768	0.863777	0.151307	0.111996
51315	0.0501403	0.0958811	0.681201	0.716197
6694	0.701054	0.527666	0.306986	0.163341
23509	0.000666554	0.692544	0.203506	0.0927947
402100	0.13439	0.134141	0.860674	0.024025
57820	NA	0.532237	0.167353	0.00112811
2035	0.075747	0.213781	0.605918	0.783276
5345	0.0328864	0.106565	0.256464	0.0737056
7867	0.143504	0.131904	0.454541	0.301419
4016	1.87422e-06	0.276904	0.11047	0.00193921
5901	1.33525e-05	0.380426	0.00582212	1.05429e-05
10926	0.325571	0.587553	0.761537	0.053812
2847	0.156708	0.60713	0.334325	0.0177159
2786	8.64606e-12	0.881521	0.0813564	2.92664e-08
51070	0.0582384	0.847695	0.364865	0.000116001
22845	0.00886024	0.224015	0.691748	0.00677148
1106	0.863207	0.695033	0.495425	0.115199
9095	0.0015567	0.616128	0.779573	8.0509e-06
132158	1.56121e-13	0.390024	0.00075212	1.55371e-10
3930	0.315805	0.114401	0.915065	0.00424531
163590	2.39369e-12	0.651367	0.00149329	1.2838e-11
403	3.2359e-06	0.733057	0.364041	4.76115e-05
5045	0.242565	0.655911	0.614851	0.301194
138724	0.199496	0.10999	0.661652	0.523897
10296	0.00677269	0.958363	0.136831	0.00063902
84618	0.152754	0.00215157	0.752555	0.158772
8293	0.0207337	0.939287	0.147905	0.044419
283687	0.0362111	0.112496	0.545797	0.307892
80195	0.445739	0.462095	0.60902	0.40032
7433	4.32837e-12	0.231384	0.000745544	2.87055e-09
163059	0.00107329	0.304878	0.12025	0.0341811
26520	0.00441158	0.054083	0.368909	0.00693241
55144	1.09727e-11	0.777963	0.0362562	6.96746e-08
2120	7.697e-05	0.0439267	0.0802989	0.0164878
6290	3.06804e-06	0.750129	0.00600707	8.96014e-06
414157	0.976907	0.219728	0.981445	0.142624
51207	0.347875	0.340871	0.752447	0.696055
208	0.0400108	0.462258	0.0451297	0.0230571
26093	0.00209318	0.223669	0.25078	0.0224617
3809	0.132936	0.428692	0.181353	0.236898
114794	0.163544	0.100159	0.101388	0.0832141
151112	0.14964	0.383189	0.318505	0.827704
4326	0.882493	0.0206426	0.41204	0.652078
440456	4.5479e-10	0.651918	6.59472e-05	6.50413e-08
29903	0.931538	0.0802259	0.944756	0.268858
4708	0.560422	0.621234	0.40075	0.487676
23098	0.000112119	0.0260685	0.0496903	0.000947556
2738	0.50244	0.565809	0.385999	0.573352
51072	0.00636517	0.648597	0.331678	0.0205386
220002	0.314686	0.44833	0.0753606	0.969406
442194	0.53202	0.024164	0.555796	0.31075
8888	0.0834054	0.721948	0.833503	0.326423
11137	0.016079	0.464741	0.102532	0.250099
23308	2.67941e-05	0.172616	0.0893939	0.000189726
54998	0.734272	0.13897	0.933378	0.122842
5886	0.344131	0.474947	0.421729	0.501178
83444	0.713628	0.563302	0.532168	0.104191
65975	0.00100973	0.361201	0.568562	1.87378e-06
23140	6.72022e-13	0.912128	0.000623627	1.74058e-10
3449	0.484661	0.993326	0.788979	0.586477
23167	0.00188238	0.66556	0.0506712	1.04089e-05
10494	0.125269	0.101536	0.921912	0.244374
403253	0.098395	0.0449759	0.988035	0.419867
93010	0.000705091	0.502242	0.139528	0.00474556
9202	9.12296e-06	0.490113	0.0498244	0.00537077
152110	0.0253518	0.354667	0.217774	0.00422623
9766	2.20397e-07	0.600777	0.00469862	1.49322e-07
645104	0.00400743	0.982049	0.90909	0.0107434
9851	3.17312e-07	0.749709	0.0038288	0.0208769
55262	0.191162	0.432252	0.368523	0.00642332
64092	9.99729e-08	0.131414	0.340827	2.93643e-06
3833	0.392166	0.294801	0.0750268	0.0184284
10124	0.290156	0.57268	0.796201	0.286079
220070	0.827836	0.07816	0.436893	0.172209
54859	0.0172523	0.453819	0.049987	0.00655492
3363	0.0176543	0.853613	0.033251	0.0040762
221527	0.189685	0.824915	0.544036	0.010669
84961	8.50576e-09	0.819884	0.086958	1.65634e-10
200150	0.790069	0.556393	0.543276	0.524171
10126	0.42708	0.0354166	0.33096	0.239895
29093	0.128968	0.461667	0.23428	0.1679
55840	4.20746e-11	0.0319955	0.0120215	5.06017e-13
80315	8.93399e-10	0.0918725	0.0458602	5.71968e-05
22911	0.840056	0.370618	0.813558	0.0750106
5500	0.704829	0.373639	0.942243	0.940152
84520	0.316983	0.756411	0.532297	0.629336
10750	0.0341641	0.484231	0.567102	0.000652727
6706	0.702599	0.158445	0.364787	0.732238
474	7.22323e-06	0.186033	0.145788	0.035694
6891	0.000489071	0.0463369	0.572057	0.00272069
10838	6.70497e-08	0.635398	0.262167	1.897e-07
10534	0.00140849	0.933058	0.170726	0.00098307
650157	0.0746767	0.675799	0.839826	0.188886
1469	6.48066e-05	0.0135469	0.309215	0.000104909
100129482	0.0039777	0.495052	0.0179454	0.113274
2918	0.0536389	0.187377	0.148021	0.611085
139067	0.0277339	0.0304229	0.142808	0.365078
10664	0.89331	0.906687	0.955639	0.997197
2965	0.357127	0.763397	0.261907	0.130358
375260	0.985959	0.644059	0.723656	0.411865
3982	0.508718	0.0232432	0.53431	0.588804
54816	0.0996098	0.125205	0.278627	0.66237
8343	0.818355	0.0352901	0.845106	0.0494854
8487	0.661355	0.157479	0.310698	0.916117
23310	0.984561	0.119388	0.748781	0.300942
50865	2.85024e-15	0.997865	3.4405e-06	5.63774e-10
2037	0.000620391	0.762045	0.121704	0.688391
9441	0.808045	0.32026	0.38323	0.305479
23529	6.79442e-07	0.310059	0.0453185	0.000575965
10061	0.36691	0.874483	0.909442	0.283704
401494	0.861332	0.650885	0.967645	0.0467705
84527	0.814067	0.784176	0.82254	0.27453
93058	8.77824e-05	0.942828	0.302719	6.9096e-05
54534	0.00071814	0.462162	0.0190329	0.000592269
196410	5.18346e-13	0.531166	3.02454e-06	3.93068e-08
138799	0.314626	0.217943	0.398153	0.84111
57547	0.738716	0.35629	0.317359	0.905983
6846	0.0196415	0.950241	0.545257	0.00575429
5649	7.26448e-05	0.810823	0.00198798	3.99981e-11
84889	0.0394853	0.0901848	0.425206	0.521867
9600	0.178751	0.29563	0.72339	0.0404139
158801	2.65188e-07	0.520349	5.21143e-07	1.16609e-05
5029	4.83486e-07	0.51777	0.00483856	8.21565e-09
164045	0.0272877	0.405888	0.00489723	0.0521826
114804	1.93406e-13	0.0824405	0.00149181	2.82633e-07
645922	0.0327149	0.584642	0.0515085	0.518942
128861	0.0312249	0.23875	0.620626	0.386954
159013	0.706591	0.12567	0.38962	0.577518
79903	9.77759e-08	0.428248	0.00480324	1.10186e-05
22854	0.00226727	0.877684	0.540145	0.0941546
284459	0.0145372	0.512411	0.78633	0.149591
116236	4.72111e-10	0.626562	0.00733511	1.367e-07
346007	0.00928675	0.219274	0.726467	0.00156294
7429	3.06874e-16	0.606927	1.2307e-06	3.81839e-10
406931	0.562122	0.073483	0.990689	0.750542
5368	7.40496e-09	0.719787	0.0550956	6.1482e-13
1369	0.0424593	0.513959	0.0260421	0.00167821
25821	0.000120918	0.446057	0.0651935	2.53874e-06
677839	0.00107788	0.182712	0.136273	1.25834e-06
9020	0.00423479	0.320716	0.375279	0.158166
51693	0.0279165	0.63494	0.241096	0.000158393
58528	0.000665346	0.258287	0.0884928	1.93643e-05
92558	0.0648524	0.441612	0.428083	0.275441
11331	0.000768611	0.51474	0.0050803	0.663476
56652	0.00616964	0.749113	0.381121	1.57736e-05
3700	0.0241112	0.460691	0.856185	0.544832
284382	0.675021	0.241266	0.429414	0.847964
10445	0.370038	0.421749	0.372415	0.393399
9179	0.00187889	0.230416	0.809214	0.0123328
9317	9.49272e-05	0.867519	0.0658767	1.14196e-05
10430	8.80911e-11	0.331049	0.00114681	1.82651e-08
81850	0.300798	0.0840107	0.108315	0.342127
64121	6.07005e-05	0.289276	0.0751279	0.000162897
10576	0.000139392	0.142728	0.0364255	0.001432
79644	2.81165e-09	0.615425	0.0320192	1.58026e-08
6638	0.849065	0.725885	0.689586	0.0510278
9704	0.0646563	0.183665	NA	0.331178
65009	0.10633	0.130884	0.510746	0.0731028
6281	0.742274	0.247969	0.73222	0.0137796
197196	0.755088	0.0845196	0.136056	0.403512
677833	0.00483875	0.965597	0.517757	0.00236774
152118	0.695994	0.6988	0.389727	0.677366
81439	0.0142674	0.231074	0.774976	0.0545525
9534	0.0157044	0.41272	0.0971064	0.00665047
84340	0.0696131	0.0128531	0.85052	0.584892
26045	5.17003e-06	0.419704	0.639494	0.00432139
79071	3.58375e-07	0.262636	0.0306283	7.16737e-08
8997	0.00171293	0.688246	0.046868	3.87972e-07
9340	1.83156e-12	0.722106	0.000375957	3.57732e-12
644809	0.690577	0.0994474	0.139514	0.769778
10336	0.00792491	0.83195	0.878538	4.3499e-05
84693	0.214973	0.954481	0.319005	0.336513
117	0.287094	0.914685	0.705212	0.953059
10216	0.000927647	0.813635	0.00498265	0.000609995
27106	2.48225e-06	0.590513	0.118772	0.00128384
83461	4.61978e-11	0.203747	2.64748e-05	1.38548e-08
100133315	0.000254641	0.103181	0.430762	0.00194052
725	2.59131e-16	0.522564	0.000200299	8.03605e-09
7857	6.16728e-09	0.35156	0.0628057	2.49794e-12
55764	0.133327	0.210185	0.164036	0.854758
23498	4.13869e-10	0.310052	0.0057167	2.30141e-06
1445	0.0751321	0.797798	0.245818	0.00864564
10397	1.99854e-10	0.431223	0.00813215	3.58941e-07
2939	1.7661e-15	0.997982	4.50739e-05	5.77092e-09
2804	0.314836	0.580455	0.220291	0.87538
79317	7.67189e-05	0.353105	0.46457	0.000171441
10319	0.0485068	0.068198	0.0336503	0.277854
2310	0.00223375	0.429309	0.241873	0.003661
10089	0.466197	0.268707	0.367958	0.486327
11040	1.39744e-11	0.431153	0.0103731	1.52117e-15
286053	0.432922	0.208383	0.412665	0.417555
114990	0.0445448	0.113493	0.224769	8.57053e-05
79847	0.523741	0.0640217	0.841634	0.0543569
7070	4.22549e-15	0.0326675	0.000105969	5.55257e-10
150165	0.0112796	0.0990593	0.581633	0.0541199
27306	0.00249028	0.366786	0.00457425	0.0647162
8411	0.0054372	0.648346	0.560562	3.4069e-06
127943	0.00106069	0.228238	0.025736	0.0027759
338879	0.732281	0.133681	0.836227	0.603748
84790	0.779151	0.680803	0.414881	0.686333
387763	4.11836e-08	0.990718	0.0098534	1.46617e-05
387758	1.20427e-15	0.148369	0.000545303	1.47276e-09
3988	2.09361e-10	0.944919	0.0026537	3.6359e-08
22876	0.00379307	0.52863	0.0414154	0.0145144
115294	0.204573	0.970503	0.374681	0.768361
10535	0.00942435	0.651875	0.347709	0.000623578
94039	0.169668	0.282666	0.3112	0.000417031
203054	1.82147e-07	0.478573	0.256169	0.000556212
10863	5.06527e-11	0.839364	0.0071225	4.1519e-12
51130	0.00240605	0.0659873	0.0377834	0.000408461
79165	0.636598	0.0346401	0.662804	0.977561
11067	0.0798977	0.0974819	0.12985	0.142255
154091	0.0834194	0.782154	0.418582	0.000907389
22990	0.633423	0.834847	0.795011	0.00409381
51083	0.26055	0.419609	0.898052	0.63717
22862	1.49688e-05	0.0821445	0.088937	0.0251983
124460	0.000100926	0.640732	0.0205539	7.13102e-05
4719	2.99186e-08	0.820204	0.0270648	1.31623e-06
147657	0.0312289	0.236792	0.189079	0.022843
374395	0.037479	0.780354	0.0304983	0.0582381
284029	1.82506e-07	0.106957	0.0239019	2.20498e-07
100129405	4.82892e-07	0.442454	0.0202589	1.87402e-07
5934	0.00051624	0.951935	0.219949	0.000205432
92346	1.25112e-10	0.890143	0.00156764	1.65893e-11
7462	5.07893e-05	0.850425	0.356304	0.00346902
593	0.524749	0.559158	0.793381	0.782347
50624	0.318039	0.294733	0.623438	0.214585
6047	0.953719	0.346499	0.902423	0.847041
8530	0.00509177	0.939287	0.228961	0.0207516
6419	0.96122	0.140122	0.639767	0.509879
54465	0.134778	0.940476	0.0879378	0.713523
23682	0.0307003	0.851145	0.896124	0.00506216
284323	0.820261	0.433533	0.63694	0.579038
4808	0.441991	0.182715	0.974194	0.0884605
57497	0.329581	0.0216965	0.355322	0.666852
9679	1.77707e-05	0.269653	0.00239414	3.88417e-06
168544	0.00031154	0.192652	0.776604	0.0183621
112869	0.00112649	0.51477	0.220153	0.168102
3018	0.452655	0.234891	0.796905	0.00899007
1134	0.477727	0.0562654	0.765123	0.372042
345462	0.881891	0.0961634	0.981063	0.822068
2556	0.0324119	0.975593	0.283936	0.000956351
79960	0.00491935	0.197673	0.293518	0.71102
337882	0.362744	0.38385	0.508888	0.816481
644068	0.899234	0.0697307	0.823261	0.0675946
338917	0.829539	0.397477	0.390801	0.89345
29942	0.568094	0.0251368	0.928613	0.226074
4013	0.290224	0.772042	0.769008	0.00544208
374900	0.640638	0.0316548	0.11729	0.189879
828	0.32148	0.0570407	0.919308	0.0671204
147081	0.957277	0.646385	0.725499	0.362247
51805	0.414426	0.0394639	0.975308	0.488385
92345	0.462236	0.324231	0.792259	0.642689
26168	7.20278e-05	0.502582	0.306648	0.00218939
55626	0.475199	0.0711918	0.372316	0.357559
286749	1.3385e-05	0.221937	0.113429	0.0575938
7706	0.000412668	0.0719347	0.0513098	0.000475524
84909	4.9588e-05	0.769409	0.153012	0.465109
5651	0.373471	0.229451	0.652364	5.60415e-06
1666	3.81449e-09	0.304771	0.000362847	0.0119534
1520	8.63025e-09	0.502427	0.00476709	4.11331e-07
66004	0.123503	0.431879	0.0327615	0.55522
80223	2.70044e-14	0.965263	5.05309e-06	2.19894e-11
440515	0.803422	0.981131	0.531127	0.555501
11211	0.218015	0.557066	0.0353271	0.144583
2512	4.44692e-09	0.305723	0.00658181	1.63566e-07
57511	0.0981804	0.0210238	0.325187	0.314255
133619	0.41134	0.0293959	0.368255	0.653112
64766	0.0280952	0.976731	0.114458	0.344095
6651	0.0373498	0.271919	0.966332	0.92314
8933	4.886e-06	0.950611	0.119034	0.000129914
6434	0.00166733	0.249722	0.0914055	0.0270191
197358	0.898083	0.641386	0.955235	0.342538
440461	0.498859	0.0584057	0.860669	0.831014
717	2.83945e-06	0.23777	0.0771288	9.39611e-08
84779	0.047652	0.0404402	0.965762	0.0818574
8459	1.06562e-07	0.253931	0.190032	2.32095e-11
55568	0.00103001	0.30372	0.131253	0.166251
644168	0.284559	0.0676313	0.295713	0.87247
5058	0.00370346	0.0574499	0.577333	0.0979002
159371	6.06631e-14	0.559272	0.000120674	2.11151e-12
1291	4.38597e-10	0.0248192	0.000132695	1.28235e-05
55759	0.640985	0.957803	0.6716	0.796603
319101	0.216437	0.313682	0.146781	0.334128
93145	0.737389	0.673069	0.683001	0.23601
9086	0.936735	0.979229	0.367541	0.185672
283951	0.913816	0.222085	0.409419	0.74614
84634	0.0718698	0.329891	0.630524	0.0615192
10165	0.628254	0.960609	0.756883	0.751105
53938	0.404751	0.201189	0.862596	0.00759306
2837	0.384216	0.319647	0.540063	0.232028
441177	0.566632	0.2011	0.722349	0.501126
84066	0.684119	0.750701	0.72674	0.271902
6658	0.800516	0.140726	0.461954	0.181371
158055	0.546474	0.0787733	0.957881	0.64716
441272	0.61779	0.0409379	0.180313	0.656407
57821	0.00235066	0.890566	0.263759	0.0753376
23349	0.0585816	0.0276539	0.0659328	0.010538
340069	0.00284594	0.0971014	0.863971	0.0174942
81502	1.1394e-12	0.490874	0.0064609	2.09117e-11
125206	0.243523	0.0121275	0.229472	0.221674
30968	0.787932	0.747637	0.986691	0.184755
7072	0.0132887	0.40467	0.136449	0.205205
137814	0.0392015	0.169397	0.531281	0.0234109
147808	0.151308	0.216043	0.572679	0.517615
9933	0.000137954	0.223017	0.0313051	0.00139506
10610	1.42475e-07	0.10688	0.0826349	1.16807e-05
56978	2.55626e-05	0.729832	0.213938	0.000130882
414149	0.0021463	0.60639	0.0538267	0.00155065
4360	0.00183926	0.150362	0.01476	0.024105
4061	0.00048385	0.956994	0.131481	0.000340843
1534	0.540251	0.587422	0.918111	0.286682
2571	0.0545885	0.276896	0.757112	0.0121943
51347	5.49085e-08	0.473355	0.00717855	6.94356e-08
342357	0.221073	0.547661	0.222571	0.914867
53826	0.0211372	0.123793	0.181644	0.00109283
84432	0.40208	0.00363223	0.574857	0.426187
129685	0.146764	0.118206	0.451442	0.874294
50484	0.569032	0.867156	0.47038	0.771556
6583	2.34195e-13	0.820386	6.70741e-05	2.84334e-09
23216	1.4367e-06	0.915106	0.577388	0.00321248
407032	0.676412	0.965998	0.0520493	0.00777476
2243	0.342862	0.646508	0.769478	0.0690033
51744	0.000515288	0.27876	0.0356657	0.00017653
23239	4.53305e-10	0.303092	0.00184271	1.42675e-09
30816	0.0388292	0.1278	0.921772	0.216298
51715	2.28779e-06	0.166302	0.00259344	0.00219696
55217	0.100728	0.470718	0.328211	0.00175911
51205	0.000170894	0.297207	0.0198782	5.35899e-05
23413	0.00193651	0.0145738	0.0178566	0.949899
57175	0.766015	0.700324	0.358262	0.025145
2532	7.90337e-09	0.311168	0.0159758	9.22075e-06
541465	0.366148	0.538732	0.33555	0.572872
23185	0.00711008	0.403333	0.115349	0.0466008
377677	8.78316e-11	0.273965	0.000207213	1.474e-09
23633	0.00136705	0.895182	0.196929	0.862733
55009	0.721292	0.355704	0.821593	0.157043
26258	0.00111203	0.716178	0.029875	0.0124515
91298	0.142917	0.168228	0.364959	0.0383265
284996	1.09521e-07	0.821982	0.0521177	0.00156615
55182	0.000830663	0.105542	0.0917546	1.32135e-06
406898	0.0412664	0.718984	0.122171	0.069896
8022	0.822723	0.0962279	0.888612	0.104206
23468	1.70435e-05	0.43383	0.0285882	4.20078e-05
79034	0.278883	0.696653	0.119155	0.628535
55278	0.0106962	0.181455	0.0352555	0.000341451
163720	0.301339	0.764427	0.97507	0.0463083
343450	0.629595	0.498912	0.583101	0.0116237
26817	0.00199137	0.124898	0.239027	6.55997e-05
10286	0.0265893	0.571461	0.21201	0.096728
51669	0.308089	0.521597	0.70712	0.132765
10060	0.486473	0.000828351	0.469459	5.092e-05
154661	2.39947e-14	0.97545	0.000437903	2.58024e-10
5205	0.362104	0.363948	0.677451	0.958471
644945	0.285364	0.243173	0.162737	0.574336
5425	0.000561204	0.683793	0.575022	4.52347e-05
23787	0.74556	0.147719	0.918941	0.308286
9881	7.15708e-05	0.293821	0.247317	0.00023038
5069	2.77346e-16	0.52595	1.64022e-06	1.17173e-07
54875	0.792974	0.929213	0.277634	0.0205959
6725	0.116554	0.234346	0.274699	0.139576
4542	2.82433e-09	0.961694	0.00700712	8.17441e-08
85459	0.202798	0.281414	0.157404	0.925027
2173	0.745685	0.893471	0.907536	0.0561965
5829	0.524681	0.72891	0.445524	0.00453767
6945	2.98706e-05	0.977513	0.00906157	0.000477504
57616	4.11493e-07	0.103326	0.0114135	0.0124891
677813	0.75407	0.00900159	0.903483	0.0371809
152815	1.32762e-05	0.358394	0.071156	3.87268e-06
126638	0.34149	0.0626085	0.158137	0.649139
25998	5.68035e-06	0.350713	0.00620763	0.000169584
1992	0.0928178	0.680675	0.736382	0.758236
7768	0.00832719	0.900096	0.0800112	0.00237136
402569	0.825397	0.265212	0.300024	0.359456
160897	4.91563e-09	0.495762	0.00254022	1.99641e-07
3762	0.135288	0.527304	0.484003	0.00528569
5297	0.0491019	0.036769	0.406964	0.0124753
4257	0.143427	0.177336	0.515282	0.000554006
10893	1.35711e-08	0.15863	0.000534648	1.80006e-10
114803	0.320507	0.193376	0.995178	0.0747478
26048	0.883651	0.0972949	0.0617192	0.252118
6446	0.000176487	0.599363	0.141461	0.000266196
7316	0.495301	0.387928	0.261837	0.000106686
5450	2.05361e-09	0.187056	0.011556	2.67235e-13
23	0.123003	0.855392	0.725246	0.177922
123624	0.0041255	0.561206	0.409192	0.171889
10312	2.35981e-09	0.4665	0.00233131	1.807e-08
28996	0.00131065	0.985085	0.23515	0.0347479
84077	0.109436	0.0931577	0.668981	0.202907
286557	0.904849	0.528921	0.291643	0.904205
2256	0.012355	0.268329	0.417175	0.00043369
152	0.0316455	0.702677	0.107463	0.160122
11105	0.00485332	0.0228693	0.633365	0.752234
3205	0.135517	0.918758	0.813807	1.12718e-05
120071	0.0014186	0.0300465	0.0768123	0.0287287
1497	0.29941	0.105494	0.607556	0.0364377
8317	0.254838	0.05682	0.51404	0.39988
57148	4.56076e-05	0.478656	0.0198029	1.09808e-06
51100	8.01125e-05	0.700165	0.0196896	0.0557584
375686	0.760945	0.00596766	0.8752	0.469131
84850	0.000310115	0.594769	0.724214	0.00246402
55900	0.290191	0.416033	0.711475	0.0630343
285346	0.0673176	0.452504	0.625532	0.0703213
90627	2.37133e-05	0.403233	0.0201025	0.623759
100128356	0.355318	0.182361	0.0279557	0.819738
154467	1.69006e-06	0.426719	0.0560042	2.54602e-09
55552	0.460643	0.63195	0.669785	0.339949
284739	0.330516	0.132454	0.653763	0.99888
9353	0.000543046	0.100278	0.0043592	3.86034e-05
22863	0.00714596	0.301073	0.841539	5.3947e-05
128372	0.0249831	0.173099	0.415319	0.181593
925	2.78752e-09	0.72307	5.47769e-06	4.04199e-07
55065	1.2427e-09	0.728319	0.000834107	2.90363e-10
9077	0.306487	0.0959367	0.464315	0.00123549
219858	0.300477	0.00312036	0.364391	0.0319757
684	6.882e-12	0.625017	0.0370391	1.19052e-09
56776	0.612151	0.0806313	0.553919	0.676134
10128	0.590475	0.642607	0.595359	0.854568
57689	0.0918378	0.470228	0.988822	0.322939
144715	0.988002	0.388407	0.460029	0.738191
5168	3.9816e-05	0.471146	0.134867	0.0042149
158	0.00263812	0.460172	0.0678871	0.000273656
54522	0.00227166	0.352694	0.132318	0.903412
83450	0.000320486	0.238781	0.00486664	0.10061
155051	0.910632	0.965621	NA	0.32899
51309	0.82197	0.0285634	0.0782777	0.0295695
131873	0.231795	0.811891	0.682994	0.351279
6633	2.3889e-06	0.432244	0.0481176	5.1367e-08
22850	0.275483	0.289165	0.120088	0.013712
161931	0.970738	0.0929834	0.454392	0.25552
594855	0.694003	0.276592	0.830414	0.461526
23759	0.158645	0.375178	0.780076	0.00244307
5806	0.201059	0.496019	0.250474	0.0884887
2984	4.07458e-13	0.907355	0.00477552	2.99975e-11
134957	0.795398	0.299044	0.773518	0.434081
23641	0.107455	0.112114	0.510282	0.0624096
56683	0.0709854	0.72313	0.151312	0.207131
4975	0.0541224	0.580562	0.769682	0.0125857
78987	0.217869	0.235524	0.0142919	0.663413
79187	0.773235	0.765415	0.160654	0.0741555
140691	3.77688e-08	0.145012	0.0500018	7.93197e-09
5136	0.00855534	0.347203	0.00612173	0.579948
80059	0.716487	0.06581	0.601565	0.973514
131831	0.261269	0.937933	0.961194	0.748513
282618	0.0950323	0.275638	0.267388	0.0980209
6097	9.69553e-11	0.721938	0.000851384	8.1653e-08
6019	0.884768	0.35059	0.644308	0.0107707
22885	3.16825e-06	0.134241	0.0494675	0.0559683
6903	0.118895	0.447401	0.188692	0.870272
441956	0.033111	0.0313186	0.228679	0.700435
5968	7.17344e-06	0.243932	0.0630828	7.39342e-05
59344	0.694505	0.0461811	0.988271	0.166899
91523	9.34109e-06	0.666408	0.00501364	8.10363e-09
64131	2.45303e-06	0.66998	0.00590751	0.00021329
121536	0.750338	0.688089	0.905665	0.00231575
79083	0.0304262	0.862029	0.0347836	0.0954637
25778	0.0467138	0.769466	0.369511	0.281216
65010	0.200086	0.290925	0.623779	0.160959
440313	0.908016	0.539157	0.0291958	0.883037
390152	0.682483	0.316742	0.176333	0.4384
26735	0.616771	0.117596	0.114114	0.0863425
10096	0.000196162	0.689765	0.204667	0.00395404
2819	4.25016e-10	0.131482	0.00283074	3.40124e-06
79609	0.00137284	0.780237	0.146808	0.000625414
54756	0.457222	0.0303061	0.748358	0.486155
5940	0.857027	0.126	0.359855	0.259127
5351	0.0766355	0.0381138	0.403594	0.00221968
8832	4.5487e-05	0.368811	0.354434	0.00320458
126068	0.0956193	0.406563	0.812428	0.140025
9128	3.95011e-06	0.336823	0.018882	0.000603828
2719	0.362989	0.518132	0.47333	0.000778145
253559	0.691998	0.0652184	0.514934	0.810125
10194	4.58377e-13	0.329106	0.000112622	3.05793e-12
79586	2.79598e-05	0.890611	0.00798065	2.1598e-05
27089	0.000128171	0.163331	0.0314818	0.266773
388284	0.568951	0.132037	0.47253	0.394385
147040	0.933276	0.821508	0.563039	0.811156
283149	0.316206	0.00380878	0.532423	0.331554
400120	0.433597	0.241873	0.0311797	0.336796
128434	0.0571907	0.0675113	0.464368	0.00713925
408050	0.000504157	0.775029	0.318694	0.00529052
3827	0.760613	0.705002	0.386508	0.0259082
585	0.000245565	0.539512	0.0294377	0.199107
116150	1.64433e-10	0.331305	0.00311574	5.81192e-06
197131	0.0063902	0.109817	0.398194	0.244034
84771	0.148678	0.976485	0.285766	0.14919
23129	3.41148e-11	0.092041	0.00485788	4.59038e-08
50515	3.3029e-08	0.540342	0.0650162	1.32459e-07
23258	1.31349e-11	0.448105	0.00260317	5.39591e-06
23243	9.13438e-07	0.00287626	0.0118014	0.00100126
122945	6.33764e-05	0.788569	0.183241	1.43026e-06
5178	0.1945	0.922918	0.225118	0.676315
10959	3.02936e-06	0.53981	0.000856423	3.9947e-05
129285	0.85273	0.697643	0.0548452	0.331261
57560	2.9286e-08	0.555135	2.98868e-05	1.37307e-06
9516	1.53743e-10	0.785472	0.0409448	5.32605e-10
1948	6.21159e-06	0.533979	0.465778	0.000127773
55809	7.81459e-05	0.270468	0.123829	0.000640139
25834	0.106651	0.269529	0.991226	0.195841
5770	6.25712e-09	0.691682	0.0344096	4.94283e-08
116328	0.00376749	0.406813	0.726675	7.59665e-05
3948	0.00380946	0.575947	0.0402799	0.0303409
150290	0.102614	0.704016	0.554036	0.0676511
389634	0.586501	0.0897095	0.871441	0.65584
440173	0.871476	0.978908	0.468335	0.777227
10901	7.99528e-14	0.130166	7.34825e-05	1.85058e-14
126433	0.00103715	0.815717	0.0340031	3.15445e-05
84561	0.291319	0.791212	0.547921	0.994007
3921	0.00011995	0.400452	0.0273209	6.14562e-07
4723	0.242099	0.778014	0.0928935	0.108262
127281	2.84555e-05	0.667104	0.00523015	0.00046625
23587	0.187945	0.301641	0.560875	0.636909
55027	0.00232485	0.446905	0.313093	0.117705
9678	0.0267535	0.506133	0.0681246	0.167569
57596	0.0285931	0.508295	0.114815	0.0117711
5053	0.0339196	0.0157075	0.70507	0.10636
143662	0.0385049	0.205382	0.458387	0.461086
51268	0.126038	0.796581	0.0142388	0.0420814
402665	8.44289e-05	0.37614	0.824544	9.07153e-06
24145	0.0123972	0.707921	0.370572	0.13723
285704	6.34711e-10	0.478334	0.00832553	7.1786e-05
8021	0.677614	0.509465	0.361812	0.424689
9465	0.00111435	0.0456363	0.0174272	0.000133296
113189	0.167591	0.476981	0.694508	0.0792458
440073	0.237383	0.00996049	0.800807	0.244459
23086	0.011941	0.238776	0.460835	0.711452
919	0.0486572	0.579162	0.364765	0.0422921
84080	0.58824	0.476988	0.82132	0.792932
2996	0.0034079	0.418727	0.084561	0.0355281
124857	0.54938	0.486674	0.667053	0.0391631
387787	0.220008	0.613603	0.350547	0.605998
55872	0.849056	0.0103415	0.325405	0.0253557
84892	0.115226	0.160339	0.653559	0.0532788
100033417	0.606304	0.565819	0.385668	0.718319
51433	0.111431	0.986404	0.458432	0.848583
10758	0.216201	0.921707	0.791403	0.940377
29114	0.105822	0.251407	0.949377	0.00812856
55347	0.56777	0.0698744	0.916517	0.0473528
55573	7.2551e-11	0.704101	0.00689236	1.214e-11
646	0.0748513	0.880569	0.410105	0.0777656
391013	0.681382	0.351731	0.783867	0.176924
9510	1.78973e-11	0.405767	0.00367421	1.75305e-08
130355	0.388361	0.658591	0.830629	0.743327
28511	0.798159	0.797425	0.846858	0.381712
83696	0.0337359	0.352895	0.29381	0.0484654
51295	0.0442587	0.49899	0.387382	0.721232
641455	0.337111	0.4553	0.453613	0.0645165
26033	0.0149942	0.0721726	0.0106928	0.103252
3169	0.244099	0.357376	0.596385	0.239241
29127	0.019493	0.123856	0.0954927	0.000260511
4745	0.938487	0.107336	0.243486	0.118991
148003	0.829803	0.613243	0.842076	0.377622
84791	0.803476	0.720291	0.494759	0.464479
212	0.455192	0.0735739	0.61722	0.63582
64750	1.71543e-08	0.291281	0.0026408	1.1281e-14
200162	0.285781	0.16518	0.0330311	0.200559
55959	7.49078e-16	0.321868	0.000204631	3.70464e-12
1240	2.05969e-07	0.913635	0.0060551	0.000238578
219436	0.66633	0.381487	0.90999	0.662275
644890	0.626894	0.502123	0.330133	0.437739
29777	0.438718	0.487109	0.842199	0.790451
140890	0.986773	0.233554	0.761571	0.332423
554	0.713089	0.327948	0.94259	0.223109
55129	6.95328e-14	0.368687	3.96093e-05	6.11134e-09
6326	0.0763102	0.37175	0.206669	0.0266951
6373	2.34294e-07	0.0395967	0.216801	1.33489e-06
9338	0.720345	0.241572	0.0633203	0.167833
11274	0.0554057	0.169303	0.928918	0.0121728
140609	1.3594e-05	0.474873	0.0548026	2.59118e-07
84214	8.09835e-05	0.192032	0.384347	2.92582e-05
811	1.29213e-06	0.301626	0.339509	8.96603e-07
29074	0.28652	0.447399	0.129864	0.55289
79142	0.0289819	0.93875	0.267199	0.0177228
161253	0.000204604	0.339641	0.0415138	0.000338774
10009	0.128639	0.25347	0.0362467	0.0665232
574029	0.234933	0.909075	0.744814	0.52672
10603	1.03853e-05	0.863629	0.153934	9.65132e-08
10864	0.151906	0.644309	0.752137	0.522184
9283	0.434244	0.715984	0.718353	0.036568
10321	8.55344e-13	0.847476	0.000808941	5.50847e-06
2688	0.928169	0.176667	0.794107	0.185595
9056	1.49307e-13	0.816397	4.11581e-05	2.2625e-10
129684	0.25344	0.623522	0.585877	0.531261
3216	5.81309e-05	0.60442	0.123171	1.72388e-09
65985	0.00968561	0.450794	0.284751	0.0257267
8772	0.00836809	0.755684	0.679119	0.000197988
53841	1.52351e-14	0.594766	5.06465e-06	2.1427e-12
134288	0.0862884	0.0359979	0.376221	0.626768
6652	5.20289e-06	0.874717	0.0170708	0.000563706
26531	0.0568264	0.419639	0.275267	0.41065
3111	2.11858e-05	0.955901	0.246941	9.66809e-05
11030	9.64044e-13	0.349476	0.000211266	4.64127e-05
9231	0.00521291	0.157192	0.147448	0.00163572
6102	0.232086	0.755677	0.960646	0.98442
402481	0.434198	0.992724	0.361783	0.785059
219473	0.768382	0.662112	0.269929	0.212843
7745	0.248299	0.612002	0.155313	0.962145
11054	0.787736	0.238279	0.366426	0.548878
23732	0.667762	0.829155	0.630167	0.96932
130120	0.0245086	0.161033	0.904045	0.4012
3837	5.07272e-05	0.522082	0.165989	0.0101733
5733	0.346848	0.135023	0.461178	0.0950352
142	0.00225599	0.801448	0.361656	0.00194
10418	1.36156e-06	0.537688	0.0509776	0.0134107
3560	0.722331	0.440204	0.862747	0.0742605
64114	0.00892073	0.41336	0.0508054	0.000146147
2157	0.358821	0.977462	0.155706	0.000214724
51241	0.100248	0.0346751	0.0769621	0.601088
144132	0.742794	0.724834	0.350855	0.219506
6692	3.77403e-10	0.616597	0.000541965	4.05187e-06
5912	1.21882e-05	0.491397	0.0236992	9.20172e-06
124401	0.558746	0.630718	0.882204	0.215267
1611	0.26288	0.489919	0.807436	0.0784227
80255	0.00869336	0.465051	0.587454	0.000616604
1789	0.00417678	NA	0.0305988	0.00388459
3251	0.719791	0.118425	0.715299	0.736941
84441	0.251397	0.390188	0.320554	0.0566517
50507	0.0806416	0.129402	0.0708301	0.344513
120114	0.774093	0.0523737	0.353975	0.353467
54494	0.0030167	0.161797	0.103086	0.165632
2838	2.08491e-06	0.296018	0.181942	0.0561376
8363	0.861288	0.231189	0.878125	0.0169752
440482	0.00542033	0.190114	0.405586	0.00151693
116496	2.81408e-12	0.405655	0.00190886	1.00621e-06
333	0.155999	0.0549802	0.154004	0.635328
54558	1.2981e-05	0.570707	0.0223322	0.127158
57720	4.97691e-08	0.570938	0.00564577	1.37694e-06
57139	0.0117178	0.21514	0.0449237	0.00416166
84940	0.0034284	0.0767982	0.00257399	0.00164416
8110	0.000269873	0.440824	0.0373551	0.121994
132989	3.40459e-05	0.0131734	0.295994	5.52001e-06
196441	0.830707	0.154028	0.668128	0.177712
6917	0.0772447	0.644795	0.548299	0.0374029
79027	0.00170849	0.749475	0.623383	1.05754e-05
10322	0.000228816	0.79484	0.122224	5.87511e-05
2956	0.0808154	0.154347	0.501932	0.0505892
2798	0.449469	0.39011	0.509731	0.778699
3029	6.96187e-09	0.647759	0.0282496	5.47486e-06
8539	0.722407	0.172192	0.609096	0.864275
23038	8.98791e-06	0.956172	0.0657952	0.000267942
4267	0.000211155	0.211733	0.501559	4.64866e-06
55120	0.00355485	0.117927	0.167212	4.0747e-06
196743	0.114945	0.56335	0.929705	0.479659
388182	0.61505	0.286541	0.292116	0.105735
6654	8.75093e-06	0.359016	0.120249	2.00037e-08
1394	0.04195	0.168015	0.872692	0.282555
91862	1.99821e-10	0.211379	0.00282136	5.8322e-07
90780	8.5079e-06	0.848718	0.23456	0.000703155
5028	2.51049e-13	0.419567	0.00156484	1.95552e-12
3875	0.4167	0.509649	0.885371	0.493854
5688	7.65256e-05	0.606579	0.495119	6.31902e-05
146664	0.507408	0.270041	0.352224	0.604375
56912	0.982353	0.85915	0.0628634	0.0648491
9302	0.153216	0.15206	0.770158	0.0260276
84707	0.128241	0.992916	0.277787	0.105388
245913	0.765324	0.713268	0.527165	0.230075
861	1.72018e-12	0.74879	0.000561565	1.11221e-07
6924	0.0404676	0.316269	0.375835	0.655883
55744	0.0195226	0.38526	0.558367	0.0184974
285282	0.0435619	0.0732773	0.254168	0.00287757
26133	0.0251854	0.480666	0.254467	0.107143
6388	0.0694477	0.139758	0.843015	0.00948534
338662	0.0194597	0.282849	0.643097	0.658669
389015	0.63238	0.0384469	0.211404	0.077947
3241	3.54728e-05	0.25615	0.0709821	0.000268916
11128	0.781676	0.00423413	0.577257	0.678951
54059	0.0125378	0.662064	0.118024	0.157587
157680	0.677002	0.410079	0.459609	0.390985
9772	2.03946e-07	0.150159	0.0798932	6.85207e-07
359	0.6518	0.569825	0.604877	0.857245
25775	0.374492	0.575265	0.933688	0.843212
286827	0.0675881	0.244887	0.560986	0.0341792
4661	0.0473794	0.537727	0.815668	0.0560407
125919	0.000293666	0.728065	0.0846168	7.71534e-06
9554	0.275697	0.0179462	0.888785	0.686819
57010	0.377903	0.0804089	0.417027	0.121851
92369	0.0829014	0.0371169	0.382328	0.0958613
8669	0.00498374	0.0729093	0.988488	0.0229541
3936	1.08883e-05	0.759445	0.14318	1.32975e-05
9422	0.22536	0.840262	0.913979	0.0508343
132660	0.369971	0.155308	0.367121	0.859257
26073	0.0706459	0.3612	0.276993	0.264011
7920	0.0843689	0.0462621	0.244626	0.0062932
54926	4.6139e-09	0.991112	0.000233832	9.43179e-09
22809	0.0557481	0.40107	0.181965	0.95714
2963	0.00629501	0.0580346	0.713315	0.00266888
7305	1.82052e-07	0.217866	0.172193	0.000815519
5836	2.26475e-15	0.70457	2.24476e-05	2.35041e-12
11213	5.34572e-16	0.311029	0.00209812	1.02436e-08
1562	4.54824e-14	0.689753	2.49519e-06	1.76227e-10
146198	0.000194719	0.341469	0.379738	2.86002e-05
246705	0.537707	0.203047	0.433542	0.456122
4351	8.53019e-11	0.44347	1.75128e-05	0.000238527
87769	0.949952	0.62592	0.909991	0.0835682
54812	0.876997	0.0624306	0.584644	0.311312
1388	0.541987	0.392706	0.307211	0.0322875
219429	0.0123015	0.0889689	0.0526379	0.328071
23363	0.309309	0.202528	0.258772	0.932482
158158	0.0171006	0.0363894	0.94187	0.0282308
441631	1.89845e-11	0.670511	0.000257617	4.01065e-08
84614	0.15376	0.618497	0.566676	0.0708749
8654	0.392411	0.487917	0.937911	0.367739
27190	0.0721394	0.122609	0.600229	0.166162
2957	7.47064e-05	0.0261055	0.0900502	0.0149902
8991	4.92287e-07	0.777422	0.0039816	0.31504
338872	0.885233	0.0460056	0.268536	0.0404211
4621	0.000104964	0.143571	0.0800062	0.00718917
164684	0.00322281	0.697816	0.564911	0.0183028
26059	0.100547	0.79024	0.241783	0.827516
285237	0.104522	0.205145	0.813705	0.20933
441478	0.669009	0.979189	0.650905	0.0830608
100289635	0.454892	0.552599	0.85553	0.244349
2218	0.0075041	0.073023	0.0675531	0.000518364
50939	0.0279968	0.368778	0.0421297	0.0251298
5364	0.504637	0.0562362	0.256685	0.0507823
6468	0.00555989	0.0719244	0.396242	0.000248951
339327	0.916402	0.967914	0.433398	0.137899
7172	0.658168	0.768993	0.322176	0.539936
81493	0.289356	0.0326676	0.692749	0.503065
1135	0.114515	0.846771	0.951337	0.111585
5595	2.86899e-05	0.531243	0.0104458	0.00044327
5922	0.00128736	0.0786223	0.154536	0.031182
6294	0.0315646	0.562019	0.709058	0.0189717
267012	0.602988	0.145842	0.316274	0.138332
1301	0.639682	0.00184512	0.693726	0.665138
114783	0.371147	0.328496	0.246152	0.415484
5986	0.387683	0.494689	0.78466	0.359801
64841	4.45843e-08	0.174704	0.0199648	4.61999e-07
7296	0.0811673	0.890271	0.444052	0.0233152
222068	9.43492e-14	0.920349	0.00010168	1.6421e-12
121549	9.78934e-05	0.923664	0.157182	0.27613
57662	1.62648e-07	0.667826	0.0464735	0.000133391
337967	0.266634	0.0631327	0.713553	0.99409
3558	0.000255722	0.861211	0.255333	0.111881
1278	2.06843e-13	0.0318181	0.000346914	5.22782e-06
158297	0.348432	0.161552	0.528046	0.506231
121256	0.496789	0.692132	0.40415	0.0869588
7321	2.14085e-07	0.182041	0.0165745	6.86789e-06
6717	6.86441e-11	0.467548	0.00316037	2.33983e-05
280664	0.896101	0.108072	0.798986	0.582615
677838	7.65606e-06	0.230624	0.0545297	1.42828e-05
9528	0.000429154	0.351673	0.161727	0.000654728
440603	8.77561e-07	0.626343	0.0217565	0.00057051
8209	0.187211	0.348337	0.146716	0.19411
4879	0.693242	0.062579	0.398613	0.531219
147166	1.44447e-11	0.746873	0.0099007	1.78192e-10
57187	0.0979909	0.45802	0.703668	0.312535
6340	0.103395	0.406011	0.50372	0.00428453
349196	0.707954	0.111981	0.785954	0.184255
27153	0.02418	0.467291	0.0536495	0.420232
[truncated: 17,909 more rows]

## Sheet: I.full.bug.pval.rand.csv
	ISCORE	Antibiotics	Outcome	Location
Unclassified	NA	NA	NA	NA
Unclassified|130	0.729639	0.0265392	0.514574	0.378128
Unclassified|2317	0.239242	0.835227	0.0299145	0.0273724
Unclassified|236	0.119607	0.468756	0.236654	0.00239294
Unclassified|2905	0.00180949	0.233384	0.798823	0.000458945
Unclassified|3168	0.038126	0.0503467	0.497389	0.02316
Unclassified|3403	0.987432	0.105431	0.0899806	0.000539307
Unclassified|35	0.69043	0.207302	0.700377	0.00807861
Unclassified|3521	0.209591	0.0817588	0.835474	0.647411
Unclassified|390	0.32518	0.194086	7.99279e-05	0.00261318
Unclassified|3953	0.681703	0.0854768	0.924347	0.303599
Unclassified|4380	0.406025	0.128223	0.803669	0.00251277
Unclassified|4580	0.0526068	0.749277	0.0620104	5.51974e-05
Unclassified|4599	0.810115	0.10508	0.340757	0.00727909
Unclassified|4710	0.148771	0.206056	0.58601	0.942258
Unclassified|4718	1.70172e-10	0.989197	0.960788	2.86864e-05
Unclassified|4755	0.102918	0.978479	0.473551	0.714636
Unclassified|4945	0.242125	0.000220257	0.41834	0.000208368
Unclassified|5627	0.500028	0.140172	0.769064	0.778541
Unclassified|5680	0.535278	0.31662	0.2668	0.334998
Unclassified|5803	0.0680391	0.569163	0.294237	0.00266255
Unclassified|6362	0.840172	0.00125148	0.817357	0.0488301
Unclassified|6749	0.1471	0.255789	0.0846459	0.0195361
Unclassified|6897	1.86692e-11	0.215859	0.0248422	0.687313
Unclassified|6905	0.00987529	0.93083	0.387155	0.0163665
Unclassified|856	0.050545	8.64974e-06	0.364227	4.4376e-08
k__Archaea	0.828193	0.195476	0.58447	0.557438
k__Archaea|p__Euryarchaeota	0.0408937	0.967776	0.878653	0.233747
k__Archaea|p__Euryarchaeota|c__Methanobacteria|o__Methanobacteriales|f__Methanobacteriaceae	0.493032	0.976148	0.913995	0.29429
k__Archaea|p__Euryarchaeota|c__Methanobacteria|o__Methanobacteriales|f__Methanobacteriaceae|g__Methanobrevibacter|309	0.689963	0.769323	0.863608	0.679823
k__Bacteria	NA	NA	NA	NA
k__Bacteria|p__Actinobacteria|c__Actinobacteria	0.0932636	2.10699e-05	0.0676135	0.0375632
k__Bacteria|p__Actinobacteria|c__Actinobacteria|o__Actinomycetales	0.874132	3.53066e-06	0.409936	0.111303
k__Bacteria|p__Actinobacteria|c__Actinobacteria|o__Bifidobacteriales	0.141171	0.167794	0.0884192	0.724984
k__Bacteria|p__Actinobacteria|c__Actinobacteria|o__Bifidobacteriales|f__Bifidobacteriaceae	0.118463	0.163015	0.0906227	0.703954
k__Bacteria|p__Actinobacteria|c__Actinobacteria|o__Bifidobacteriales|f__Bifidobacteriaceae|g__Bifidobacterium	0.380201	0.712599	0.163441	0.637145
k__Bacteria|p__Actinobacteria|c__Actinobacteria|o__Bifidobacteriales|f__Bifidobacteriaceae|g__Bifidobacterium|3685	0.0431968	0.4014	0.0114525	0.883312
k__Bacteria|p__Bacteroidetes	0.300056	4.66018e-07	0.0830917	0.941614
k__Bacteria|p__Bacteroidetes|c__Bacteroidia|o__Bacteroidales	0.069526	1.37446e-10	0.306336	0.0694987
k__Bacteria|p__Bacteroidetes|c__Bacteroidia|o__Bacteroidales|f__Bacteroidaceae|g__Bacteroides	0.26866	0.01009	0.498628	0.0658923
k__Bacteria|p__Bacteroidetes|c__Bacteroidia|o__Bacteroidales|f__Bacteroidaceae|g__Bacteroides|1520	0.0372805	3.32741e-07	0.0919522	0.223272
k__Bacteria|p__Bacteroidetes|c__Bacteroidia|o__Bacteroidales|f__Bacteroidaceae|g__Bacteroides|2559	0.0603844	0.000144012	0.193914	0.875514
k__Bacteria|p__Bacteroidetes|c__Bacteroidia|o__Bacteroidales|f__Bacteroidaceae|g__Bacteroides|5250	0.583591	8.59611e-09	0.272043	0.00626044
k__Bacteria|p__Bacteroidetes|c__Bacteroidia|o__Bacteroidales|f__Bacteroidaceae|g__Bacteroides|6305	6.94122e-106	0.270613	0.629232	2.34283e-44
k__Bacteria|p__Bacteroidetes|c__Bacteroidia|o__Bacteroidales|f__Bacteroidaceae|g__Bacteroides|6508	0.354811	1.08734e-05	0.563849	0.125954
k__Bacteria|p__Bacteroidetes|c__Bacteroidia|o__Bacteroidales|f__Porphyromonadaceae	0.142682	0.0288884	0.16651	0.642598
k__Bacteria|p__Bacteroidetes|c__Bacteroidia|o__Bacteroidales|f__Porphyromonadaceae|g__Parabacteroides	0.0109452	9.67364e-05	0.359036	0.680703
k__Bacteria|p__Bacteroidetes|c__Bacteroidia|o__Bacteroidales|f__Prevotellaceae	0.0111869	0.0291007	0.518053	0.00991657
k__Bacteria|p__Bacteroidetes|c__Bacteroidia|o__Bacteroidales|f__Prevotellaceae|g__Prevotella	0.0103531	0.0153974	0.639704	0.00340094
k__Bacteria|p__Bacteroidetes|c__Bacteroidia|o__Bacteroidales|f__Rikenellaceae	0.0146109	0.00703694	0.704368	0.00148707
k__Bacteria|p__Bacteroidetes|c__Bacteroidia|o__Bacteroidales|f__Rikenellaceae|g__Alistipes	0.0145887	0.00702768	0.705882	0.00151045
k__Bacteria|p__Bacteroidetes|c__Flavobacteria	0.4912	0.00266199	0.0187343	0.1025
k__Bacteria|p__Bacteroidetes|c__Flavobacteria|o__Flavobacteriales	0.495619	0.00307779	0.0187448	0.103029
k__Bacteria|p__Bacteroidetes|c__Flavobacteria|o__Flavobacteriales|f__Flavobacteriaceae	0.497067	0.00322559	0.0189549	0.0995825
k__Bacteria|p__Firmicutes	0.264156	0.502971	0.0135015	0.845735
k__Bacteria|p__Firmicutes|c__Bacilli	0.662838	6.75648e-09	0.404203	0.481512
k__Bacteria|p__Firmicutes|c__Bacilli|o__Lactobacillales	0.456331	5.06579e-09	0.557007	0.776176
k__Bacteria|p__Firmicutes|c__Bacilli|o__Lactobacillales|f__Enterococcaceae	0.672929	1.61321e-10	0.0400135	0.0321938
k__Bacteria|p__Firmicutes|c__Bacilli|o__Lactobacillales|f__Enterococcaceae|g__Enterococcus	0.0845132	1.42974e-09	0.230818	0.129513
k__Bacteria|p__Firmicutes|c__Bacilli|o__Lactobacillales|f__Enterococcaceae|g__Enterococcus|5606	0.0671626	1.1037e-06	0.21991	0.00301308
k__Bacteria|p__Firmicutes|c__Bacilli|o__Lactobacillales|f__Streptococcaceae	0.341235	0.0106067	0.175122	0.736801
k__Bacteria|p__Firmicutes|c__Bacilli|o__Lactobacillales|f__Streptococcaceae|g__Streptococcus	0.299181	0.010475	0.13901	0.744171
k__Bacteria|p__Firmicutes|c__Bacilli|o__Lactobacillales|f__Streptococcaceae|g__Streptococcus|6697	6.3499e-06	0.0764947	0.760108	1.10591e-08
k__Bacteria|p__Firmicutes|c__Bacilli|o__Lactobacillales|f__Streptococcaceae|g__Streptococcus|9	0.0189932	0.0313119	0.0667664	0.308062
k__Bacteria|p__Firmicutes|c__Bacilli|o__Turicibacterales|f__Turicibacteraceae	0.19878	0.149623	0.505691	0.525101
k__Bacteria|p__Firmicutes|c__Bacilli|o__Turicibacterales|f__Turicibacteraceae|g__Turicibacter	0.133042	0.103438	0.536905	0.565426
k__Bacteria|p__Firmicutes|c__Clostridia	0.564155	9.92216e-08	0.0685486	0.963663
k__Bacteria|p__Firmicutes|c__Clostridia|o__Clostridiales	0.564418	9.93571e-08	0.0685438	0.96397
k__Bacteria|p__Firmicutes|c__Clostridia|o__Clostridiales|983	0.89425	0.000209137	0.111464	0.220045
k__Bacteria|p__Firmicutes|c__Clostridia|o__Clostridiales|f__Clostridiaceae	0.488672	0.0309481	0.843427	0.64802
k__Bacteria|p__Firmicutes|c__Clostridia|o__Clostridiales|f__Clostridiaceae|10	0.123678	0.0248825	0.671915	0.310134
k__Bacteria|p__Firmicutes|c__Clostridia|o__Clostridiales|f__Clostridiaceae|4513	0.131026	0.110891	0.880864	0.505834
k__Bacteria|p__Firmicutes|c__Clostridia|o__Clostridiales|f__Clostridiaceae|5376	0.968304	0.0279971	0.749371	0.66472
k__Bacteria|p__Firmicutes|c__Clostridia|o__Clostridiales|f__Clostridiaceae|6650	0.111427	0.140775	0.955682	0.155592
k__Bacteria|p__Firmicutes|c__Clostridia|o__Clostridiales|f__Clostridiaceae|g__Clostridium	0.924497	0.00141406	0.731478	0.156346
k__Bacteria|p__Firmicutes|c__Clostridia|o__Clostridiales|f__Lachnospiraceae	0.465133	3.9152e-12	0.0351972	0.85598
k__Bacteria|p__Firmicutes|c__Clostridia|o__Clostridiales|f__Lachnospiraceae|2572	0.317021	9.37255e-07	0.0908094	0.882958
k__Bacteria|p__Firmicutes|c__Clostridia|o__Clostridiales|f__Lachnospiraceae|488	0.0242323	1.52874e-06	0.046475	0.0941009
k__Bacteria|p__Firmicutes|c__Clostridia|o__Clostridiales|f__Lachnospiraceae|5609	0.711123	2.87411e-06	0.0109844	0.337579
k__Bacteria|p__Firmicutes|c__Clostridia|o__Clostridiales|f__Lachnospiraceae|g__Blautia	0.310463	2.75289e-06	0.0474941	0.657148
k__Bacteria|p__Firmicutes|c__Clostridia|o__Clostridiales|f__Lachnospiraceae|g__Blautia|4435	0.0923585	5.17646e-08	0.0995434	0.366461
k__Bacteria|p__Firmicutes|c__Clostridia|o__Clostridiales|f__Lachnospiraceae|g__Clostridium	0.932276	1.07353e-13	0.0351337	0.427129
k__Bacteria|p__Firmicutes|c__Clostridia|o__Clostridiales|f__Lachnospiraceae|g__Clostridium|26	0.735293	7.47095e-05	0.170439	0.414775
k__Bacteria|p__Firmicutes|c__Clostridia|o__Clostridiales|f__Lachnospiraceae|g__Clostridium|6409	0.00962473	4.97709e-07	0.0309202	0.358581
k__Bacteria|p__Firmicutes|c__Clostridia|o__Clostridiales|f__Lachnospiraceae|g__Coprococcus	0.522053	4.93257e-08	0.00702733	0.480922
k__Bacteria|p__Firmicutes|c__Clostridia|o__Clostridiales|f__Lachnospiraceae|g__Coprococcus|15	0.791962	1.14306e-08	0.00303876	0.983722
k__Bacteria|p__Firmicutes|c__Clostridia|o__Clostridiales|f__Lachnospiraceae|g__Epulopiscium	0.867872	0.504269	0.652592	0.793142
k__Bacteria|p__Firmicutes|c__Clostridia|o__Clostridiales|f__Lachnospiraceae|g__Epulopiscium|6652	0.425188	0.656167	0.696667	0.567597
k__Bacteria|p__Firmicutes|c__Clostridia|o__Clostridiales|f__Lachnospiraceae|g__Eubacterium	0.180902	0.000225029	0.261199	0.362847
k__Bacteria|p__Firmicutes|c__Clostridia|o__Clostridiales|f__Lachnospiraceae|g__Roseburia	0.104276	0.0868943	0.872571	0.607623
k__Bacteria|p__Firmicutes|c__Clostridia|o__Clostridiales|f__Lachnospiraceae|g__Roseburia|5117	0.851066	0.199438	0.620024	0.184263
k__Bacteria|p__Firmicutes|c__Clostridia|o__Clostridiales|f__Lachnospiraceae|g__Ruminococcus	0.450106	2.13783e-10	0.215875	0.475986
k__Bacteria|p__Firmicutes|c__Clostridia|o__Clostridiales|f__Lachnospiraceae|g__Ruminococcus|31	0.905292	0.00622963	0.588384	0.7778
k__Bacteria|p__Firmicutes|c__Clostridia|o__Clostridiales|f__Lachnospiraceae|g__Ruminococcus|4359	2.45319e-07	0.0260246	0.240356	1.78094e-24
k__Bacteria|p__Firmicutes|c__Clostridia|o__Clostridiales|f__Lachnospiraceae|g__Ruminococcus|6059	0.0711877	0.000109229	0.227934	0.49923
k__Bacteria|p__Firmicutes|c__Clostridia|o__Clostridiales|f__Peptostreptococcaceae	0.00420161	0.486531	0.938773	0.0161782
k__Bacteria|p__Firmicutes|c__Clostridia|o__Clostridiales|f__Peptostreptococcaceae|g__Tepidibacter	0.000343264	0.54086	0.671963	0.000830956
k__Bacteria|p__Firmicutes|c__Clostridia|o__Clostridiales|f__Ruminococcaceae	0.281942	1.10902e-07	0.209562	0.0854679
k__Bacteria|p__Firmicutes|c__Clostridia|o__Clostridiales|f__Ruminococcaceae|g__	0.512648	0.267831	0.680064	0.670888
k__Bacteria|p__Firmicutes|c__Clostridia|o__Clostridiales|f__Ruminococcaceae|g__Faecalibacterium	0.287076	3.25649e-07	0.150396	0.134757
k__Bacteria|p__Firmicutes|c__Clostridia|o__Clostridiales|f__Ruminococcaceae|g__Faecalibacterium|1936	0.95351	0.00053876	0.0819206	0.701741
k__Bacteria|p__Firmicutes|c__Clostridia|o__Clostridiales|f__Ruminococcaceae|g__Faecalibacterium|4144	0.00517519	0.00317042	0.284671	0.000407877
k__Bacteria|p__Firmicutes|c__Clostridia|o__Clostridiales|f__Veillonellaceae	0.857647	0.435746	0.76501	0.924113
k__Bacteria|p__Fusobacteria|c__Fusobacteria|o__Fusobacteriales|f__Fusobacteriaceae	0.763683	0.0415339	0.787439	0.0105773
k__Bacteria|p__Fusobacteria|c__Fusobacteria|o__Fusobacteriales|f__Fusobacteriaceae|g__Fusobacterium	0.0888343	0.0851611	0.515721	0.0376364
k__Bacteria|p__Proteobacteria	0.132262	0.3538	0.000196121	0.934576
k__Bacteria|p__Proteobacteria|c__Betaproteobacteria	0.783286	0.699449	0.257018	0.304223
k__Bacteria|p__Proteobacteria|c__Betaproteobacteria|o__Burkholderiales	0.694553	0.535119	0.21827	0.233489
k__Bacteria|p__Proteobacteria|c__Betaproteobacteria|o__Burkholderiales|f__Alcaligenaceae	0.116959	9.45655e-07	0.216656	0.632706
k__Bacteria|p__Proteobacteria|c__Betaproteobacteria|o__Burkholderiales|f__Alcaligenaceae|g__Sutterella	0.230013	8.51861e-07	0.136303	0.552286
k__Bacteria|p__Proteobacteria|c__Gammaproteobacteria	0.184954	0.261196	9.0971e-05	0.862691
k__Bacteria|p__Proteobacteria|c__Gammaproteobacteria|o__Enterobacteriales|f__Enterobacteriaceae	0.442041	0.782177	0.00517377	0.921709
k__Bacteria|p__Proteobacteria|c__Gammaproteobacteria|o__Enterobacteriales|f__Enterobacteriaceae|2516	0.0495787	0.410456	0.379221	0.0554821
k__Bacteria|p__Proteobacteria|c__Gammaproteobacteria|o__Enterobacteriales|f__Enterobacteriaceae|g__Escherichia	0.593638	0.355283	0.028542	0.980605
k__Bacteria|p__Proteobacteria|c__Gammaproteobacteria|o__Enterobacteriales|f__Enterobacteriaceae|g__Escherichia|4834	0.522025	0.374788	0.00905287	0.061298
k__Bacteria|p__Proteobacteria|c__Gammaproteobacteria|o__Enterobacteriales|f__Enterobacteriaceae|g__Escherichia|5354	0.158196	0.210029	0.0812082	0.0610614
k__Bacteria|p__Proteobacteria|c__Gammaproteobacteria|o__Pasteurellales|f__Pasteurellaceae	0.245252	0.169927	0.00465678	0.840062
k__Bacteria|p__Proteobacteria|c__Gammaproteobacteria|o__Pasteurellales|f__Pasteurellaceae|4451	0.111719	0.244423	0.00654539	0.517307
k__Bacteria|p__Tenericutes	0.00479974	1.45119e-05	0.00269096	0.0148598
k__Bacteria|p__Tenericutes|c__Erysipelotrichi|o__Erysipelotrichales	0.0047079	9.72213e-06	0.00212395	0.0201953
k__Bacteria|p__Tenericutes|c__Erysipelotrichi|o__Erysipelotrichales|f__Erysipelotrichaceae	0.0047079	9.72213e-06	0.00212395	0.0201953
k__Bacteria|p__Tenericutes|c__Erysipelotrichi|o__Erysipelotrichales|f__Erysipelotrichaceae|g__	0.194343	4.22391e-05	0.123751	0.0376504
k__Bacteria|p__Tenericutes|c__Erysipelotrichi|o__Erysipelotrichales|f__Erysipelotrichaceae|g__Clostridium	0.0100922	1.63197e-14	0.0143099	0.0393394
k__Bacteria|p__Tenericutes|c__Erysipelotrichi|o__Erysipelotrichales|f__Erysipelotrichaceae|g__Clostridium|11	0.397052	0.00137504	0.19153	0.707668
k__Bacteria|p__Tenericutes|c__Erysipelotrichi|o__Erysipelotrichales|f__Erysipelotrichaceae|g__Clostridium|3963	0.000170974	3.0477e-06	0.016487	2.31974e-05
k__Bacteria|p__Verrucomicrobia	0.0169294	0.223114	0.871818	0.0269055
k__Bacteria|p__Verrucomicrobia|c__Verrucomicrobiae|o__Verrucomicrobiales	0.0170893	0.218179	0.858712	0.0282794
k__Bacteria|p__Verrucomicrobia|c__Verrucomicrobiae|o__Verrucomicrobiales|f__Verrucomicrobiaceae	0.0174282	0.25327	0.741479	0.0307114
k__Bacteria|p__Verrucomicrobia|c__Verrucomicrobiae|o__Verrucomicrobiales|f__Verrucomicrobiaceae|g__Akkermansia	0.045744	0.921307	0.725745	0.000206447
